# Supplementary material for: The clinical utility of microarray technologies applied to prenatal cytogenetics in the presence of a normal conventional karyotype: a review of the literature
Source: Prenat Diagn. 2013 Sep 8;33(12):1119–23. doi: 10.1002/pd.4209 (PMC4285999; doi:10.1002/pd.4209)
Supplement: Supplementary file 1 — Supporting info item [file pd0033-1119-SD1.xls]

## Sheet: Appendix - pCNCs
Paper	Platform	Specimen	Primary Ascertainment	Ascertainment Details	Array Result	Chromosome	Chromosome band	Del / Dup / Complex	Size (Mb)	CNC Inheritance	CNC Interpretation	CNC Classification	Outcome	Genome Build
Wapner et al. (2012)	Custom-designed Agilent 44K oligo array or Affymetrix 1.8M oligo SNP array v6.0	N/A	N/A	N/A	arr Xp21.1(32,476,856-32,689,852)x0 dn, 22q11.23(22,547,659-23,677,848)x3 pat	X & 22	Xp21.1 & 22q11.23	Complex	0.21 Mb del at Xp21.1 & 1.1 Mb 22q11.23	Xp21.1 dn, 22q11.23 pat	Pathogenic & VOUS	Pathogenic & VOUS	N/A	hg18(b36)
Wapner et al. (2012)	Custom-designed Agilent 44K oligo array or Affymetrix 1.8M oligo SNP array v6.0	N/A	N/A	N/A	arr Xp22.31(7,094,783-7,443,955)x0 dn	X	Xp22.31	Del	0.35	dn	Pathogenic	Pathogenic	N/A	hg18(b36)
Wapner et al. (2012)	Custom-designed Agilent 44K oligo array or Affymetrix 1.8M oligo SNP array v6.0	N/A	AUS	Abnormal ultrasound scan	arr 3p14.1p13(67,917,266-72,754,608)x1 dn	3	3p14.1p13	Del	4.8	dn	Pathogenic	Pathogenic	N/A	hg18(b36)
Wapner et al. (2012)	Custom-designed Agilent 44K oligo array or Affymetrix 1.8M oligo SNP array v6.0	N/A	AUS	Abnormal ultrasound scan	arr 5q35.1q35.2(171,483,988-176,409,787)x1 dn	5	5q35.1q35.2	Del	4.9	dn	Pathogenic	Pathogenic	N/A	hg18(b36)
Wapner et al. (2012)	Custom-designed Agilent 44K oligo array or Affymetrix 1.8M oligo SNP array v6.0	N/A	AUS	Abnormal ultrasound scan	arr 7q11.23(72,404,248-73,976,981)x1 dn	7	7q11.23	Del	1.6	dn	Pathogenic - recurrent CNV associated with autism &neurocognitive alteration	Pathogenic	N/A	hg18(b36)
Wapner et al. (2012)	Custom-designed Agilent 44K oligo array or Affymetrix 1.8M oligo SNP array v6.0	N/A	N/A	N/A	arr 7q21.3(93,870,041-94,962,839)x1 dn	7	7q21.3	Del	1.1	dn	Pathogenic	Pathogenic	N/A	hg18(b36)
Wapner et al. (2012)	Custom-designed Agilent 44K oligo array or Affymetrix 1.8M oligo SNP array v6.0	N/A	AUS	Abnormal ultrasound scan	arr 8q12.1(61,104,853-62,025,350)x1 dn	8	8q12.1	Del	0.92	dn	Pathogenic	Pathogenic	N/A	hg18(b36)
Wapner et al. (2012)	Custom-designed Agilent 44K oligo array or Affymetrix 1.8M oligo SNP array v6.0	N/A	AUS	Abnormal ultrasound scan	arr 11q24.2q25(124,104,318-134,373,618)x1 dn	11	11q24.2q25	Del	10.3	dn	Pathogenic	Pathogenic	N/A	hg18(b36)
Wapner et al. (2012)	Custom-designed Agilent 44K oligo array or Affymetrix 1.8M oligo SNP array v6.0	N/A	N/A	N/A	arr 15q13.2q13.3(28,606,756-30,686,850)x1 dn	15	15q13.2q13.3	Del	2.1	dn	Pathogenic - significant variable expressivity, recurrent CNV associated with autism &neurocognitive alteration	Pathogenic	N/A	hg18(b36)
Wapner et al. (2012)	Custom-designed Agilent 44K oligo array or Affymetrix 1.8M oligo SNP array v6.0	N/A	AUS	Abnormal ultrasound scan	arr 17p13.3p13.2(48,338-4,855,684)x1 dn, 21q22.3(43,364,146-46,912,090)x3 dn	17 & 21	17p13.3 & 21q22.3 (unbalanced translocation)	Complex	4.8 Mb del at 17p13.3p13.2 & 3.5 Mb dup at 21q22.3	17p13.3p13.2 dn, 21q22.3 dn	Pathogenic - unbalanced translocation	Pathogenic	N/A	hg18(b36)
Wapner et al. (2012)	Custom-designed Agilent 44K oligo array or Affymetrix 1.8M oligo SNP array v6.0	N/A	AUS	Abnormal ultrasound scan	arr 17q12(31,890,368-33,318,471)x1 dn	17	17q12	Del	1.4	dn	Pathogenic - significant variable expressivity, recurrent CNV associated with autism &neurocognitive alteration	Pathogenic	N/A	hg18(b36)
Wapner et al. (2012)	Custom-designed Agilent 44K oligo array or Affymetrix 1.8M oligo SNP array v6.0	N/A	AUS	Abnormal ultrasound scan	arr 17q12(31,930,167-33,323,031)x1 dn	17	17q12	Del	1.4	dn	Pathogenic - significant variable expressivity, recurrent CNV associated with autism &neurocognitive alteration	Pathogenic	N/A	hg18(b36)
Wapner et al. (2012)	Custom-designed Agilent 44K oligo array or Affymetrix 1.8M oligo SNP array v6.0	N/A	AUS	Abnormal ultrasound scan	arr 17q12(31,501,499-33,678,831)x1 dn	17	17q12	Del	2.2	dn	Pathogenic - significant variable expressivity, recurrent CNV associated with autism &neurocognitive alteration	Pathogenic	N/A	hg18(b36)
Wapner et al. (2012)	Custom-designed Agilent 44K oligo array or Affymetrix 1.8M oligo SNP array v6.0	N/A	AUS	Abnormal ultrasound scan	arr 17q12(31,929,967-33,323,171)x1 dn	17	17q12	Del	1.4	dn	Pathogenic - significant variable expressivity, recurrent CNV associated with autism &neurocognitive alteration	Pathogenic	N/A	hg18(b36)
Wapner et al. (2012)	Custom-designed Agilent 44K oligo array or Affymetrix 1.8M oligo SNP array v6.0	N/A	N/A	N/A	arr 22q11.21(17,299,941-19,770,515)x1 dn	22	22q11.21	Del	2.5	dn	Pathogenic - significant variable expressivity, recurrent CNV associated with autism &neurocognitive alteration	Pathogenic	N/A	hg18(b36)
Wapner et al. (2012)	Custom-designed Agilent 44K oligo array or Affymetrix 1.8M oligo SNP array v6.0	N/A	AUS	Abnormal ultrasound scan	arr 22q11.21(17,041,723-19,835,418)x1 dn	22	22q11.21	Del	2.8	dn	Pathogenic - significant variable expressivity, recurrent CNV associated with autism &neurocognitive alteration	Pathogenic	N/A	hg18(b36)
Wapner et al. (2012)	Custom-designed Agilent 44K oligo array or Affymetrix 1.8M oligo SNP array v6.0	N/A	AUS	Abnormal ultrasound scan	arr 22q11.21(17,041,723-19,835,418)x1 dn	22	22q11.21	Del	2.8	dn	Pathogenic - significant variable expressivity, recurrent CNV associated with autism &neurocognitive alteration	Pathogenic	N/A	hg18(b36)
Wapner et al. (2012)	Custom-designed Agilent 44K oligo array or Affymetrix 1.8M oligo SNP array v6.0	N/A	AUS	Abnormal ultrasound scan	arr 22q11.21(17,299,741-19,835,557)x1 dn	22	22q11.21	Del	2.5	dn	Pathogenic - significant variable expressivity, recurrent CNV associated with autism &neurocognitive alteration	Pathogenic	N/A	hg18(b36)
Wapner et al. (2012)	Custom-designed Agilent 44K oligo array or Affymetrix 1.8M oligo SNP array v6.0	N/A	AUS	Abnormal ultrasound scan	arr 22q11.21(17,256,416-19,795,836)x1 dn	22	22q11.21	Del	2.5	dn	Pathogenic - significant variable expressivity, recurrent CNV associated with autism &neurocognitive alteration	Pathogenic	N/A	hg18(b36)
Wapner et al. (2012)	Custom-designed Agilent 44K oligo array or Affymetrix 1.8M oligo SNP array v6.0	N/A	AUS	Abnormal ultrasound scan	arr 22q11.21(17,085,800-19,891,669)x1 dn	22	22q11.21	Del	2.8	dn	Pathogenic - significant variable expressivity, recurrent CNV associated with autism &neurocognitive alteration	Pathogenic	N/A	hg18(b36)
Wapner et al. (2012)	Custom-designed Agilent 44K oligo array or Affymetrix 1.8M oligo SNP array v6.0	N/A	AUS	Abnormal ultrasound scan	arr 22q11.21(17,299,741-19,835,557)x1 dn	22	22q11.21	Del	2.5	dn	Pathogenic - significant variable expressivity, recurrent CNV associated with autism &neurocognitive alteration	Pathogenic	N/A	hg18(b36)
Wapner et al. (2012)	Custom-designed Agilent 44K oligo array or Affymetrix 1.8M oligo SNP array v6.0	N/A	AUS	Abnormal ultrasound scan	arr 22q11.21(17,299,941-19,835,417)x1 dn	22	22q11.21	Del	2.5	dn	Pathogenic - significant variable expressivity, recurrent CNV associated with autism &neurocognitive alteration	Pathogenic	N/A	hg18(b36)
Wapner et al. (2012)	Custom-designed Agilent 44K oligo array or Affymetrix 1.8M oligo SNP array v6.0	N/A	N/A	N/A	arr 22q11.21(17,035,860-19,795,836)x1 dn	22	22q11.21	Del	2.8	dn	Pathogenic - significant variable expressivity, recurrent CNV associated with autism &neurocognitive alteration	Pathogenic	N/A	hg18(b36)
Wapner et al. (2012)	Custom-designed Agilent 44K oligo array or Affymetrix 1.8M oligo SNP array v6.0	N/A	AUS	Abnormal ultrasound scan	arr 22q11.21(17,299,941-19,835,417)x1 dn	22	22q11.21	Del	2.5	dn	Pathogenic - significant variable expressivity, recurrent CNV associated with autism &neurocognitive alteration	Pathogenic	N/A	hg18(b36)
Wapner et al. (2012)	Custom-designed Agilent 44K oligo array or Affymetrix 1.8M oligo SNP array v6.0	N/A	N/A	N/A	arr 22q11.21(17,256,416-19,795,836)x1 dn	22	22q11.21	Del	2.5	dn	Pathogenic - significant variable expressivity, recurrent CNV associated with autism &neurocognitive alteration	Pathogenic	N/A	hg18(b36)
Wapner et al. (2012)	Custom-designed Agilent 44K oligo array or Affymetrix 1.8M oligo SNP array v6.0	N/A	N/A	N/A	arr 22q13.32q13.33(47,562,540-49,513,532)x1 dn	22	22q13.32q13.33	Del	2	dn	Pathogenic - significant variable expressivity	Pathogenic	N/A	hg18(b36)
Wapner et al. (2012)	Custom-designed Agilent 44K oligo array or Affymetrix 1.8M oligo SNP array v6.0	N/A	AUS	Abnormal ultrasound scan	arr 22q13.33(49,472,416-49,525,855)x1 dn	22	22q13.33	Del	0.05	dn	Pathogenic - significant variable expressivity	Pathogenic	N/A	hg18(b36)
Wapner et al. (2012)	Custom-designed Agilent 44K oligo array or Affymetrix 1.8M oligo SNP array v6.0	N/A	N/A	N/A	arr Xp21.1p11.4(31,972,908-40,736,368)x1 mat	X	Xp21.1p11.4	Del	8.8	mat	Pathogenic	Pathogenic	N/A	hg18(b36)
Wapner et al. (2012)	Custom-designed Agilent 44K oligo array or Affymetrix 1.8M oligo SNP array v6.0	N/A	N/A	N/A	arr 1q21.1(144,643,812-146,297,795)x1 mat	1	1q21.1	Del	1.7	mat	Pathogenic - significant variable expressivity, recurrent CNV associated with autism &neurocognitive alteration	Pathogenic	N/A	hg18(b36)
Wapner et al. (2012)	Custom-designed Agilent 44K oligo array or Affymetrix 1.8M oligo SNP array v6.0	N/A	N/A	N/A	arr 3p26.2(4,395,412-4,598,515)x1 mat	3	3p26.2	Del	0.2	mat	Pathogenic	Pathogenic	N/A	hg18(b36)
Wapner et al. (2012)	Custom-designed Agilent 44K oligo array or Affymetrix 1.8M oligo SNP array v6.0	N/A	N/A	N/A	arr 17p12(14,026,349-15,425,584)x1 mat	17	17p12	Del	1.4	mat	Pathogenic - recurrent CNV associated with autism &neurocognitive alteration	Pathogenic	N/A	hg18(b36)
Wapner et al. (2012)	Custom-designed Agilent 44K oligo array or Affymetrix 1.8M oligo SNP array v6.0	N/A	AUS	Abnormal ultrasound scan	arr 10q26.13q26.2(125,730,437-129,696,364)x3 dn	10	10q26.13q26.2	Dup	4	dn	Pathogenic	Pathogenic	N/A	hg18(b36)
Wapner et al. (2012)	Custom-designed Agilent 44K oligo array or Affymetrix 1.8M oligo SNP array v6.0	N/A	N/A	N/A	arr Xp21.3(28,356,453-28,859,331)x3 mat & Xp21.1(31,957,886-32,437,407)x3 mat & 4q26(116,357,164-117,646,417)x3 pat	X & X & 4	Xp21.3 & Xp21.1 & 4q26	Complex	0.5 Mb dup at Xp21.3 & 0.5 Mb dup at Xp21.1 & 1.3 Mb dup at 4q26	Xp21.3 mat, Xp21.1 mat, 4q26 pat	Likely pathogenic, likely pathogenic, likely benign	Likely pathogenic & Likely pathogenic & Likely benign	N/A	hg18(b36)
Wapner et al. (2012)	Custom-designed Agilent 44K oligo array or Affymetrix 1.8M oligo SNP array v6.0	N/A	AUS	Abnormal ultrasound scan	arr 4q13.2q21.1(66,871,838-77,744,787)x3 pat	4	4q13.2q21.1	Dup	10.9	pat	Pathogenic	Pathogenic	N/A	hg18(b36)
Wapner et al. (2012)	Custom-designed Agilent 44K oligo array or Affymetrix 1.8M oligo SNP array v6.0	N/A	N/A	N/A	arr 17p12(14,035,412-15,399,448)x3 pat	17	17p12	Dup	1.4	pat	Pathogenic - recurrent CNV associated with autism &neurocognitive alteration	Pathogenic	N/A	hg18(b36)
Wapner et al. (2012)	Custom-designed Agilent 44K oligo array or Affymetrix 1.8M oligo SNP array v6.0	N/A	N/A	N/A	arr 3q28(190,362,984-190,910,032)x1 dn	3	3q28	Del	0.55	dn	VOUS	VOUS	N/A	hg18(b36)
Wapner et al. (2012)	Custom-designed Agilent 44K oligo array or Affymetrix 1.8M oligo SNP array v6.0	N/A	AUS	Abnormal ultrasound scan	arr 6q23.3q24.1(136,521,187-139,410,871)x1 dn	6	6q23.3q24.1	Del	2.9	dn	Pathogenic	Pathogenic	N/A	hg18(b36)
Wapner et al. (2012)	Custom-designed Agilent 44K oligo array or Affymetrix 1.8M oligo SNP array v6.0	N/A	N/A	N/A	arr 7p15.1(28,277,115-30,113,824)x1 dn	7	7p15.1	Del	1.8	dn	Pathogenic	Pathogenic	N/A	hg18(b36)
Wapner et al. (2012)	Custom-designed Agilent 44K oligo array or Affymetrix 1.8M oligo SNP array v6.0	N/A	N/A	N/A	arr 7q35(146,082,279-146,189,674)x1 dn	7	7q35	Del	0.11	dn	VOUS	VOUS	N/A	hg18(b36)
Wapner et al. (2012)	Custom-designed Agilent 44K oligo array or Affymetrix 1.8M oligo SNP array v6.0	N/A	AUS	Abnormal ultrasound scan	arr 8p23.1(11,578,132-11,789,207)x1 dn	8	8p23.1	Del	0.21	dn	Pathogenic	Pathogenic	N/A	hg18(b36)
Wapner et al. (2012)	Custom-designed Agilent 44K oligo array or Affymetrix 1.8M oligo SNP array v6.0	N/A	N/A	N/A	arr 10q11.21q11.23(45,525,495-51,265,196)x1 dn	10	10q11.21q11.23	Del	5.7	dn	VOUS	VOUS	N/A	hg18(b36)
Wapner et al. (2012)	Custom-designed Agilent 44K oligo array or Affymetrix 1.8M oligo SNP array v6.0	N/A	N/A	N/A	arr 12p11.23p11.22(27,606,783-29,519,347)x1 dn	12	12p11.23p11.22	Del	1.9	dn	Pathogenic	Pathogenic	N/A	hg18(b36)
Wapner et al. (2012)	Custom-designed Agilent 44K oligo array or Affymetrix 1.8M oligo SNP array v6.0	N/A	AUS	Abnormal ultrasound scan	arr 14q32.2q32.31(99,465,564-100,574,047)x1 dn	14	14q32.2q32.31	Del	1.1	dn	Pathogenic	Pathogenic	N/A	hg18(b36)
Wapner et al. (2012)	Custom-designed Agilent 44K oligo array or Affymetrix 1.8M oligo SNP array v6.0	N/A	N/A	N/A	arr 15q25.2q25.3(82,737,136-83,529,848)x1 dn	15	15q25.2q25.3	Del	0.79	dn	VOUS	VOUS	N/A	hg18(b36)
Wapner et al. (2012)	Custom-designed Agilent 44K oligo array or Affymetrix 1.8M oligo SNP array v6.0	N/A	N/A	N/A	arr 16p11.2(29,500,283-30,098,070)x1 dn	16	16p11.2	Del	0.6	dn	Pathogenic - significant variable expressivity, recurrent CNV associated with autism &neurocognitive alteration	Pathogenic	N/A	hg18(b36)
Wapner et al. (2012)	Custom-designed Agilent 44K oligo array or Affymetrix 1.8M oligo SNP array v6.0	N/A	AUS	Abnormal ultrasound scan	arr 16p11.2(29,238,063-30,098,209)x1 dn	16	16p11.2	Del	0.9	dn	Pathogenic - significant variable expressivity, recurrent CNV associated with autism &neurocognitive alteration	Pathogenic	N/A	hg18(b36)
Wapner et al. (2012)	Custom-designed Agilent 44K oligo array or Affymetrix 1.8M oligo SNP array v6.0	N/A	N/A	N/A	arr 16p11.2(29,581,454-30,098,069)x1 dn	16	16p11.2	Del	0.52	dn	Pathogenic - significant variable expressivity, recurrent CNV associated with autism &neurocognitive alteration	Pathogenic	N/A	hg18(b36)
Wapner et al. (2012)	Custom-designed Agilent 44K oligo array or Affymetrix 1.8M oligo SNP array v6.0	N/A	N/A	N/A	arr 16p13.11(15,458,602-16,102,219)x1 dn	16	16p13.11	Del	0.64	dn	Pathogenic - significant variable expressivity, recurrent CNV associated with autism &neurocognitive alteration	Pathogenic	N/A	hg18(b36)
Wapner et al. (2012)	Custom-designed Agilent 44K oligo array or Affymetrix 1.8M oligo SNP array v6.0	N/A	AUS	Abnormal ultrasound scan	arr 16p13.11(14,796,083-16,535,551)x1 dn	16	16p13.11	Del	1.7	dn	Pathogenic - significant variable expressivity, recurrent CNV associated with autism &neurocognitive alteration	Pathogenic	N/A	hg18(b36)
Wapner et al. (2012)	Custom-designed Agilent 44K oligo array or Affymetrix 1.8M oligo SNP array v6.0	N/A	N/A	N/A	arr 16p13.11(14,817,705-16,102,080)x1 dn	16	16p13.11	Del	1.3	dn	Pathogenic - significant variable expressivity, recurrent CNV associated with autism &neurocognitive alteration	Pathogenic	N/A	hg18(b36)
Wapner et al. (2012)	Custom-designed Agilent 44K oligo array or Affymetrix 1.8M oligo SNP array v6.0	N/A	AUS	Abnormal ultrasound scan	arr 16p13.11p12.3(15,311,952-18,539,483)x1 dn	16	16p13.11p12.3	Del	3.2	dn	Pathogenic - significant variable expressivity, recurrent CNV associated with autism &neurocognitive alteration	Pathogenic	N/A	hg18(b36)
Wapner et al. (2012)	Custom-designed Agilent 44K oligo array or Affymetrix 1.8M oligo SNP array v6.0	N/A	AUS	Abnormal ultrasound scan	arr 16p13.11p12.3(15,389,422-18,634,733)x1 dn	16	16p13.11p12.3	Del	3.2	dn	Pathogenic - significant variable expressivity, recurrent CNV associated with autism &neurocognitive alteration	Pathogenic	N/A	hg18(b36)
Wapner et al. (2012)	Custom-designed Agilent 44K oligo array or Affymetrix 1.8M oligo SNP array v6.0	N/A	AUS	Abnormal ultrasound scan	arr 22q11.21(19,084,421-19,835,417)x1 dn	22	22q11.21	Del	0.75	dn	VOUS	VOUS	N/A	hg18(b36)
Wapner et al. (2012)	Custom-designed Agilent 44K oligo array or Affymetrix 1.8M oligo SNP array v6.0	N/A	N/A	N/A	arr 22q11.21q11.22(19,355,453-20,772,918)x1 dn	22	22q11.21q11.22	Del	1.4	dn	VOUS	VOUS	N/A	hg18(b36)
Wapner et al. (2012)	Custom-designed Agilent 44K oligo array or Affymetrix 1.8M oligo SNP array v6.0	N/A	N/A	N/A	arr 22q11.21(19,046,924-19,941,338)x1 dn	22	22q11.21	Del	0.89	dn	VOUS	VOUS	N/A	hg18(b36)
Wapner et al. (2012)	Custom-designed Agilent 44K oligo array or Affymetrix 1.8M oligo SNP array v6.0	N/A	N/A	N/A	arr 22q11.21(19,084,421-19,835,417)x1 dn	22	22q11.21	Del	0.75	dn	VOUS	VOUS	N/A	hg18(b36)
Wapner et al. (2012)	Custom-designed Agilent 44K oligo array or Affymetrix 1.8M oligo SNP array v6.0	N/A	N/A	N/A	arr 3p24.1p23(30,145,037-31,031,429)x1 mat	3	3p24.1p23	Del	0.89	mat	VOUS	VOUS	N/A	hg18(b36)
Wapner et al. (2012)	Custom-designed Agilent 44K oligo array or Affymetrix 1.8M oligo SNP array v6.0	N/A	N/A	N/A	arr 3p26.3(1,467,661-2,660,773)x1 mat	3	3p26.3	Del	1.2	mat	VOUS	VOUS	N/A	hg18(b36)
Wapner et al. (2012)	Custom-designed Agilent 44K oligo array or Affymetrix 1.8M oligo SNP array v6.0	N/A	N/A	N/A	arr 3q28(190,885,014-190,967,571)x1 mat & 13q12.12(23,214,657-24,123,596)x1 mat	3 & 13	3q28 & 13q12.12	Complex	0.08 Mb del at 3q28 & 0.91 Mb del at 13q12.12	3q28 mat, 13q12.12 mat	VOUS & VOUS	VOUS & VOUS	N/A	hg18(b36)
Wapner et al. (2012)	Custom-designed Agilent 44K oligo array or Affymetrix 1.8M oligo SNP array v6.0	N/A	N/A	N/A	arr 10q11.21q11.23(45,525,495-51,265,196)x1 pat	10	10q11.21q11.23	Del	5.7	pat	VOUS	VOUS	N/A	hg18(b36)
Wapner et al. (2012)	Custom-designed Agilent 44K oligo array or Affymetrix 1.8M oligo SNP array v6.0	N/A	AUS	Abnormal ultrasound scan	arr 10q21.1(53,697,770-59,847,798)x1 pat	10	10q21.1	Del	6.2	pat	VOUS	VOUS	N/A	hg18(b36)
Wapner et al. (2012)	Custom-designed Agilent 44K oligo array or Affymetrix 1.8M oligo SNP array v6.0	N/A	AUS	Abnormal ultrasound scan	arr 10q21.1(54,376,822-56,475,582)x1 mat	10	10q21.1	Del	2.1	mat	VOUS	VOUS	N/A	hg18(b36)
Wapner et al. (2012)	Custom-designed Agilent 44K oligo array or Affymetrix 1.8M oligo SNP array v6.0	N/A	N/A	N/A	arr 10q23.33(95,459,308-96,504,070)x1 pat	10	10q23.33	Del	1	pat	VOUS	VOUS	N/A	hg18(b36)
Wapner et al. (2012)	Custom-designed Agilent 44K oligo array or Affymetrix 1.8M oligo SNP array v6.0	N/A	AUS	Abnormal ultrasound scan	arr 14q22.1(50,309,556-51,739,266)x1 mat	14	14q22.1	Del	1.4	mat	VOUS	VOUS	N/A	hg18(b36)
Wapner et al. (2012)	Custom-designed Agilent 44K oligo array or Affymetrix 1.8M oligo SNP array v6.0	N/A	AUS	Abnormal ultrasound scan	arr 16p12.1(21,744,792-22,315,572)x1 pat	16	16p12.1	Del	0.57	pat	Pathogenic - significant variable expressivity, recurrent CNV associated with autism &neurocognitive alteration	Pathogenic	N/A	hg18(b36)
Wapner et al. (2012)	Custom-designed Agilent 44K oligo array or Affymetrix 1.8M oligo SNP array v6.0	N/A	N/A	N/A	arr 16p13.11(14,817,705-16,432,850)x1 mat	16	16p13.11	Del	1.6	mat	Pathogenic - significant variable expressivity, recurrent CNV associated with autism &neurocognitive alteration	Pathogenic	N/A	hg18(b36)
Wapner et al. (2012)	Custom-designed Agilent 44K oligo array or Affymetrix 1.8M oligo SNP array v6.0	N/A	AUS	Abnormal ultrasound scan	arr 16p13.11(14,817,705-16,679,871)x1 mat	16	16p13.11	Del	1.9	mat	Pathogenic - significant variable expressivity, recurrent CNV associated with autism &neurocognitive alteration	Pathogenic	N/A	hg18(b36)
Wapner et al. (2012)	Custom-designed Agilent 44K oligo array or Affymetrix 1.8M oligo SNP array v6.0	N/A	N/A	N/A	arr 16p13.11p12.3(15,311,952-18,577,227)x1 mat	16	16p13.11p12.3	Del	3.3	mat	Pathogenic - significant variable expressivity, recurrent CNV associated with autism &neurocognitive alteration	Pathogenic	N/A	hg18(b36)
Wapner et al. (2012)	Custom-designed Agilent 44K oligo array or Affymetrix 1.8M oligo SNP array v6.0	N/A	N/A	N/A	arr 16p13.11(15,458,802-15,775,455)x1 mat	16	16p13.11	Del	0.32	mat	Pathogenic - significant variable expressivity	Pathogenic	N/A	hg18(b36)
Wapner et al. (2012)	Custom-designed Agilent 44K oligo array or Affymetrix 1.8M oligo SNP array v6.0	N/A	N/A	N/A	arr 16p13.12p13.11(14,669,793-16,634,816)x1 pat & 13q12.12(22,464,961-23,808,743)x1 mat	16 & 13	16p13.12 & 13q12.12	Complex	2.0 Mb del at 16p13.12 & 1.3 Mb del at 13q12.12	16p13.12p13.11 pat, 13q12.12 mat	Pathogenic - significant variable expressivity, recurrent CNV associated with autism &neurocognitive alteration & VOUS	Pathogenic & VOUS	N/A	hg18(b36)
Wapner et al. (2012)	Custom-designed Agilent 44K oligo array or Affymetrix 1.8M oligo SNP array v6.0	N/A	AUS	Abnormal ultrasound scan	arr 22q11.21(19,411,059-19,835,557)x1 pat	22	22q11.21	Del	0.42	pat	VOUS	VOUS	N/A	hg18(b36)
Wapner et al. (2012)	Custom-designed Agilent 44K oligo array or Affymetrix 1.8M oligo SNP array v6.0	N/A	N/A	N/A	arr 1q21.1(144,696,283-146,374,546)x3 dn	1	1q21.1	Dup	1.7	dn	Pathogenic - significant variable expressivity, recurrent CNV associated with autism &neurocognitive alteration	Pathogenic	N/A	hg18(b36)
Wapner et al. (2012)	Custom-designed Agilent 44K oligo array or Affymetrix 1.8M oligo SNP array v6.0	N/A	N/A	N/A	arr 9p24.1(6,574,138-7,723,826)x3 dn	9	9p24.1	Dup	1.1	dn	VOUS	VOUS	N/A	hg18(b36)
Wapner et al. (2012)	Custom-designed Agilent 44K oligo array or Affymetrix 1.8M oligo SNP array v6.0	N/A	N/A	N/A	arr 10q11.22q11.23(49,033,015-51,005,023)x3 dn, 10q11.23(51,407,449-52,135,488)x3 dn	10	10q11.22q11.23	Dup	2.7	dn	VOUS	VOUS	N/A	hg18(b36)
Wapner et al. (2012)	Custom-designed Agilent 44K oligo array or Affymetrix 1.8M oligo SNP array v6.0	N/A	N/A	N/A	arr 15q11.2q13.1(20,249,885-26,829,558)x3 dn	15	15q11.2q13.1	Dup	6.6	dn	Pathogenic - recurrent CNV associated with autism &neurocognitive alteration	Pathogenic	N/A	hg18(b36)
Wapner et al. (2012)	Custom-designed Agilent 44K oligo array or Affymetrix 1.8M oligo SNP array v6.0	N/A	N/A	N/A	arr 15q13.1q13.2(27,040,608-28,441,227)x3 dn	15	15q13.1q13.2	Dup	1.4	dn	VOUS	VOUS	N/A	hg18(b36)
Wapner et al. (2012)	Custom-designed Agilent 44K oligo array or Affymetrix 1.8M oligo SNP array v6.0	N/A	N/A	N/A	arr 16p13.11(14,956,257-16,535,551)x3 dn	16	16p13.11	Dup	1.6	dn	VOUS - recurrent CNV associated with autism &neurocognitive alteration	VOUS	N/A	hg18(b36)
Wapner et al. (2012)	Custom-designed Agilent 44K oligo array or Affymetrix 1.8M oligo SNP array v6.0	N/A	AUS	Abnormal ultrasound scan	arr 19q13.42q13.43(59,640,794-61,566,588)x3 dn	19	19q13.42q13.43	Dup	1.9	dn	Pathogenic	Pathogenic	N/A	hg18(b36)
Wapner et al. (2012)	Custom-designed Agilent 44K oligo array or Affymetrix 1.8M oligo SNP array v6.0	N/A	N/A	N/A	arr 22q11.21(17,256,415-19,902,202)x3 dn	22	22q11.21	Dup	2.6	dn	Pathogenic - significant variable expressivity, recurrent CNV associated with autism &neurocognitive alteration	Pathogenic	N/A	hg18(b36)
Wapner et al. (2012)	Custom-designed Agilent 44K oligo array or Affymetrix 1.8M oligo SNP array v6.0	N/A	AUS	Abnormal ultrasound scan	arr Xp11.1q11.1(57,307,607-61,734,924)x2 mat	X	Xp11.1q11.1	Dup	4.4	mat	VOUS	VOUS	N/A	hg18(b36)
Wapner et al. (2012)	Custom-designed Agilent 44K oligo array or Affymetrix 1.8M oligo SNP array v6.0	N/A	N/A	N/A	arr Xp21.2(30,511,110-30,781,353)x2 mat	X	Xp21.2	Dup	0.27	mat	VOUS	VOUS	N/A	hg18(b36)
Wapner et al. (2012)	Custom-designed Agilent 44K oligo array or Affymetrix 1.8M oligo SNP array v6.0	N/A	N/A	N/A	arr Xp22.11(21,911,719-22,875,550)x3 mat	X	Xp22.11	Dup	0.96	mat	VOUS	VOUS	N/A	hg18(b36)
Wapner et al. (2012)	Custom-designed Agilent 44K oligo array or Affymetrix 1.8M oligo SNP array v6.0	N/A	AUS	Abnormal ultrasound scan	arr Xp22.13p22.12(18,498,513-19,414,777)x2 mat	X	Xp22.13p22.12	Dup	0.92	mat	VOUS	VOUS	N/A	hg18(b36)
Wapner et al. (2012)	Custom-designed Agilent 44K oligo array or Affymetrix 1.8M oligo SNP array v6.0	N/A	AUS	Abnormal ultrasound scan	arr 1q21.1(144,696,283-146,374,546)x3 mat	1	1q21.1	Dup	1.7	mat	Pathogenic - significant variable expressivity, recurrent CNV associated with autism &neurocognitive alteration	Pathogenic	N/A	hg18(b36)
Wapner et al. (2012)	Custom-designed Agilent 44K oligo array or Affymetrix 1.8M oligo SNP array v6.0	N/A	N/A	N/A	arr 1q21.1(144,510,899-146,374,545)x3 mat	1	1q21.1	Dup	1.9	mat	Pathogenic - significant variable expressivity, recurrent CNV associated with autism &neurocognitive alteration	Pathogenic	N/A	hg18(b36)
Wapner et al. (2012)	Custom-designed Agilent 44K oligo array or Affymetrix 1.8M oligo SNP array v6.0	N/A	AUS	Abnormal ultrasound scan	arr 2q13(111,085,100-112,782,390)x3 pat	2	2q13	Dup	1.7	pat	VOUS	VOUS	N/A	hg18(b36)
Wapner et al. (2012)	Custom-designed Agilent 44K oligo array or Affymetrix 1.8M oligo SNP array v6.0	N/A	N/A	N/A	arr 2q14.2(120,958,376-121,309,793)x3 mat	2	2q14.2	Dup	0.35	mat	VOUS	VOUS	N/A	hg18(b36)
Wapner et al. (2012)	Custom-designed Agilent 44K oligo array or Affymetrix 1.8M oligo SNP array v6.0	N/A	AUS	Abnormal ultrasound scan	arr 5p13.2(36,984,535-37,151,099)x3 mat	5	5p13.2	Dup	0.17	mat	VOUS	VOUS	N/A	hg18(b36)
Wapner et al. (2012)	Custom-designed Agilent 44K oligo array or Affymetrix 1.8M oligo SNP array v6.0	N/A	N/A	N/A	arr 9q33.3(128,414,271-128,481,044)x3 pat	9	9q33.3	Dup	0.07	pat	VOUS	VOUS	N/A	hg18(b36)
Wapner et al. (2012)	Custom-designed Agilent 44K oligo array or Affymetrix 1.8M oligo SNP array v6.0	N/A	AUS	Abnormal ultrasound scan	arr 16p13.11(14,805,289-16,203,401)x3 pat	16	16p13.11	Dup	1.4	pat	VOUS - recurrent CNV associated with autism &neurocognitive alteration	VOUS	N/A	hg18(b36)
Wapner et al. (2012)	Custom-designed Agilent 44K oligo array or Affymetrix 1.8M oligo SNP array v6.0	N/A	N/A	N/A	arr 16p13.11(14,817,705-16,102,080)x3 pat	16	16p13.11	Dup	1.3	pat	VOUS - recurrent CNV associated with autism &neurocognitive alteration	VOUS	N/A	hg18(b36)
Wapner et al. (2012)	Custom-designed Agilent 44K oligo array or Affymetrix 1.8M oligo SNP array v6.0	N/A	AUS	Abnormal ultrasound scan	arr 16p13.11p12.3(15,311,952-18,048,552)x3 pat	16	16p13.11p12.3	Dup	2.7	pat	VOUS - recurrent CNV associated with autism &neurocognitive alteration	VOUS	N/A	hg18(b36)
Wapner et al. (2012)	Custom-designed Agilent 44K oligo array or Affymetrix 1.8M oligo SNP array v6.0	N/A	AUS	Abnormal ultrasound scan	arr 17q12(32,041,983-33,135,410)x3 pat	17	17q12	Dup	1.1	pat	Pathogenic - significant variable expressivity, recurrent CNV associated with autism &neurocognitive alteration	Pathogenic	N/A	hg18(b36)
Wapner et al. (2012)	Custom-designed Agilent 44K oligo array or Affymetrix 1.8M oligo SNP array v6.0	N/A	AUS	Abnormal ultrasound scan	arr 22q11.2(17,041,523-19,891,669)x3 mat & 15q13.3(29,817,814-30,297,358)x3 mat	22 & 15	22q11.2 & 15q13.3	Complex	2.8 Mb dup at 22q11.2 & 0.48 Mb dup at 15q13.3	22q11.2 mat & 15q13.3 mat	Pathogenic - significant variable expressivity, recurrent CNV associated with autism &neurocognitive alteration	Pathogenic & VOUS	N/A	hg18(b36)
Wapner et al. (2012)	Custom-designed Agilent 44K oligo array or Affymetrix 1.8M oligo SNP array v6.0	N/A	N/A	N/A	arr 22q11.21(19,038,889-19,770,515)x3 mat	22	22q11.21	Dup	0.73	mat	VOUS	VOUS	N/A	hg18(b36)
Wapner et al. (2012)	Custom-designed Agilent 44K oligo array or Affymetrix 1.8M oligo SNP array v6.0	N/A	N/A	N/A	arr 22q11.21(19,248,549-19,770,514)x3 mat	22	22q11.21	Dup	0.52	mat	VOUS	VOUS	N/A	hg18(b36)
Shaffer et al. (2012)	135K oligo: SignatureChipOS v2.0	amnio cultured	AUS	Abnormal ultrasound, Bilateral pyelectasis and megacystis	arr 16q24.1(84,873,616-85,104,478)x1	16	16q24.1	Del	0.23	unk	Alveolar Capillary Dysplasia with Misalignment of Pulmonary Veins (FOXF1 16q24.1 deletion)	Pathogenic	unknown	hg18
Shaffer et al. (2012)	135K oligo: SignatureChipOS v3.0	amnio cultured	AUS	Abnormal ultrasound, Hypoplastic left heart	arr 1q21.1(145,010,346-146,193,043)x3	1	1q21.1	Dup	1.18	unk	1q21.1 distal microduplication. Reduced penetrance	Pathogenic	unknown	hg18
Shaffer et al. (2012)	135K oligo: SignatureChipOS v3.0	amnio cultured	AUS	Abnormal ultrasound, IUGR, 2 vessel cord, Ambiguous genitalia	arr 16p11.2(28,740,937-28,953,785)x1	16	16p11.2	Del	0.21	unk	Distal 16p11.2 microdeletion. Reduced penetrance	Pathogenic	unknown	hg18
Shaffer et al. (2012)	37K oligo: PrenatalChipTE v2.0	CVS cultured	AUS	Suspected damage to fetus-Ante partum condition or complication, Abnormal ultrasound, Hydrops in first trimester/@ 15 weeks- hydrops gone, Possible CHD	arr 1q21.1(144,998,070-146,179,215)x1,22q11.21(17,299,469-19,782,548)x1	1 & 22	1q21.1 & 22q11.21	Del & Del	2.48	unk	1q21.1 distal microdeletion. Reduced penetrance. & 22q11.21 deletion syndrome	Pathogenic	unknown	hg18
Shaffer et al. (2012)	135K oligo: SignatureChipOS v3.0	amnio cultured	AUS	Abnormal ultrasound, CCAM, Encephalocele, Polydactyly, Enlarged cystic kidneys	arr 16p13.3(2,141,334-2,581,487)x3	16	16p13.3	Dup	0.44	unk	Duplication involving 25 genes, bordering PKD1 gene associated with polycystic kidney disease	Pathogenic	Not liveborn (unknown if TOP or demise)	hg18
Shaffer et al. (2012)	Whole-genome BAC: SignatureChip WG v.1	amnio cultured	AUS	holoprosencephaly, 2nd affected pregnancy	arr 7q36.1q36.3(RP11-296G15->RP11-1112M14)x1pat,8q24.3(CTD-2014D20->RP11-639O3)x3 pat	7 & 8	7q36.1q36.3 & 8q24.3	Complex	7.7Mb 7q deletion; 4.4 Mb 8q dup	pat (balanced)	unbalanced 7;8 translocation - including deletion of SHH	Pathogenic	terminated	hg18
Shaffer et al. (2012)	Whole-genome BAC: SignatureChip WG v.1	amnio direct	AUS	heart defect (coarctation), pleural effusion	arr 22(RP11-701M12->GS1-99K24)x3	22	22	Dup	trisomy	unk	Trisomy 22. Karyotyping done on CVS - no mention to authors it was abnormal	Pathogenic	unknown	hg18
Shaffer et al. (2012)	Whole-genome BAC: SignatureChip WG v.1	amnio cultured	AUS	vetnriculomegaly, short limbs	arr Yp11.32(RP11-1325A17->RP11-309M23)x1 dn,22q11.21(CTD-2522F24->CTD-2593O4)x3 mat	Y & 22	Yp11.32 & 22q11.21	Del & Dup	2.37	mat	SHOX deletion & 22q11.21 microduplication (reduced penetrance)	Pathogenic	unknown	hg18
Shaffer et al. (2012)	105K oligo: SignatureChipOS v1.0	amnio cultured	AUS	MCA	arr 9q21.33q22.32(89,110,070->95,697,386)x1 dn	9	9q21.33q22.32	Del	6.59	dn	Deletion involving at least 61 genes	Pathogenic	terminated	hg18
Shaffer et al. (2012)	105K oligo: SignatureChipOS v1.1	amnio cultured	AUS	twin A is normal, twin B is MCA	arr 1p36.33p36.22(769,389->9,786,749)x1	1	1p36.33p36.22	Del	9.02	unk	Monosomy 1p36	Pathogenic	unknown	hg18
Shaffer et al. (2012)	105K oligo: SignatureChipOS v1.1	amnio cultured	AUS	campomelic dysplasia, terminated, SOX9 seq neg	arr 9p21.3(20,446,702->23,338,595)x3 pat,17q24.3q25.1(65,775,886->69,106,207)x1dn	9 & 17	9p21.3 & 17q24.3q25.1	Dup & Del	2.9Mb 9p21.3 dup; 3.33 Mb 17q24q25 del	pat, dn	17q deletion includes SOX9, associated with campomelic dysplasia	Pathogenic	terminated	hg18
Shaffer et al. (2012)	105K oligo: SignatureChipOS v1.1	amnio cultured	AUS	fetus with HPE	arr 14q12q21.1(28,168,333->37,866,321)x1 dn	14	14q12q21.1	Del	9.7	dn	This deletion includes the region associated with Holoprosencephaly 8 (HPE8, OMIM# 609408).	Pathogenic	unknown	hg18
Shaffer et al. (2012)	105K oligo: SignatureChipOS v1.2	DNA, fibroblasts	AUS	congenital heart defect, joint contractures	arr cgh 4q33q34.1(170,954,497->175,511,522)x1	4	4q33q34.1	Del	4.56	dn	This patient has a de novo deletion of 4q33-4q34.1 approximately 4.6 Mb in size. This deletion contains at least 8 genes including: AADAT, FBXO8, GALNT7, HAND2, HMGB2, MORF4, SAP30, and SCRG1. This deletion results in partial monosomy 4q33-q34.1 and includes the HAND2 gene, which is required for normal cardiac development (OMIM# 602407).	Pathogenic	Terminated	hg18
Shaffer et al. (2012)	Whole-genome BAC: SignatureChip WG v.1	amnio direct	MSS	Abnormal Maternal Serum Screen positive for SLOS, famiy history of ichthyosis	arr Xp22.31(RP11-1127A17->RP11-976G24)x0	X	Xp22.31	Del	1.26	unk	STS deletion (X-linked ichthyosis). Affected male	Pathogenic	unknown	hg18
Shaffer et al. (2012)	Whole-genome BAC: SignatureChip WG v.1	amnio direct	AUS	Abnormali ultrasound, long forehead, micrognathia, hypoplastic right outflow tract with VSD, absent nasal bone	arr 19q13.32q13.43(RP11-1005D17->CTD-2575K21)x3 mat Abnormal Male Result	19	19q13.32q13.43	Dup	12.83	mat (balanced 19;22 translocation carrier)	This patient has a duplication of 19q13.32-19q13.43, approximately 12.8 Mb in size, resulting in trisomy for this region. This duplication contains at least 481 genes, and is clinically relevant.	Pathogenic	unknown	hg18
Shaffer et al. (2012)	Whole-genome BAC: SignatureChip WG v.1	amnio direct	AUS	Ventriculomegaly, Hydronephrosis	arr 7p22.3p22.1(RP11-90P13->CTD-2195F21)x3 pat Abnormal Male Result	7	7p22.3p22.1	Dup	6.48	Paternal (carries balanced 15;7 translocation)	This patient has an unbalanced translocation between the short arms of chromosomes 7 and 15. This abnormal derivative (der) chromosome 15 has an extra copy of 7p present on 15p. The duplicated 7p region is approximately 6.5 Mb in size, and contains at least 37 OMIM genes. This patient’s der(15) results in partial trisomy 7p22.1->pter.	Pathogenic	unknown	hg18
Shaffer et al. (2012)	Whole-genome BAC: SignatureChip WG v.1	amnio cultured	AUS	VSD, AV canal defect, multicystic dysplastic kidney, Abnormal Ultrasound, Normal Karyotype	arr 22q11.21(CTD-2522F24->CTD-2593O4)x1 Abnormal Female Result	22	22q11.21	Del	2.37	Unknown	22q11.21 deletion syndrome	Pathogenic	unknown	hg18
Shaffer et al. (2012)	105K oligo: SignatureChipOS™ v1.1	amnio cultured	AUS	Abnormal Ultrasound, polydactyly, Club Feet	arr 7p14.1(42,004,630->42,039,462)x1 Abnormal Male Result	7	7p14.1	Del	0.04	Unknown	Greig cephalopolysyndactyly syndrome (GLI3 7p14.1 deletion)	Pathogenic	unknown	hg18
Shaffer et al. (2012)	105K oligo: SignatureChipOS™ v1.1	amnio cultured	AUS	Slight nuchal thickening, hypoplastic left heart, intraabdomenal cyst	arr 16p13.3(3,533,293->3,749,012)x1 Abnormal Female Result	16	16p13.3	Del	0.22	Unknown	Rubenstein–Taybi Syndrome (CREBBP 16p13.3 deletion)	Pathogenic	Terminated	hg18
Shaffer et al. (2012)	105K oligo: SignatureChipOS™ v1.1	CVS Cultured	AUS	Advanced Maternal Age, Abnormal U/S, CHD, echogenic bowel, ambiguous genitalia	arr 8p23.1(8,168,039-11,843,370)x3 dn Abnormal Male Result	8	8p23.1	Dup	3.68	dn	8p23.1 microduplication syndrome	Pathogenic	Terminated	hg18
Shaffer et al. (2012)	105K oligo: SignatureChipOS™ v1.1	amnio cultured	AUS	Multiple Congenital Anomalies	arr 2p16.1p15(60,235,338-62,859,705)x1 dn	2	2p16.1p15	Del	2.62	dn	2p15p16 microdeletion syndrome	Pathogenic	Terminated	hg18
Shaffer et al. (2012)	105K oligo: SignatureChipOS™ v1.1	amnio cultured	AUS	Polydactyly on ultrasound	arr 1q21.1(144,798,337-146,290,832)x1 dn Abnormal Male Result	1	1q21.1	Del	1.49	dn	1q21.1 distal microdeletion. Reduced penetrance	Pathogenic	unknown	hg18
Shaffer et al. (2012)	105K oligo: SignatureChipOS™ v1.1	amnio cultured	AUS	IUGR, ventriculomegaly, VSD wtih truncus arteriosus, AMA	arr 1q43q44(236,717,520-247,174,956)x1,20p13(28,197-4,228,969)x3 mat Abnormal Male Result	1 & 20	1q43q44 & 20p13	Complex	10.5 Mb 1q deletion & 4.2 Mb 20p duplication	mat (balanced)	unbalanced 1;20 translocation	Pathogenic	Terminated	hg18
Shaffer et al. (2012)	135K oligo: SignatureChipOS v2.0	Products of conception: placental tissue, cultured	AUS	Abnormal ultrasound: micrognathia, microcephaly, absent corpus callosum, severe hypoplasia of the frontal lobes; abnormal fetal MRI	arr 16p13.11(14,957,300-16,195,404)x1 Abnormal Female Result	16	16p13.11	Del	1.24	unknown	16p13.11 microdeletion. Reduced penetrance	Pathogenic	terminated	hg18
Shaffer et al. (2012)	Whole-genome BAC: SignatureChipWG v2.0	amnio cultured	AUS	Multiple congenital anomalies of fetus, Dandy-walker malformation, VSD. single umbilical artery	arr 21q22.3(44,822,748-46,912,066)x1 Abnormal Female Result	21	21q22.3	Del	2.09	Unknown	This patient has a terminal deletion of 21q22.3 of approximately 2.1 Mb in size. This deletion contains at least 19 OMIM genes and is clinically relevant.	Pathogenic	unknown	hg18
Shaffer et al. (2012)	Whole-genome BAC: SignatureChipWG v2.0	amnio cultured	AUS	Multiple Congenital Anomalies bilateral absent fibulae, short tibiae, external rotation of feet, horseshoe kidney	arr 16p13.11p12.3(15,446,641-18,022,944)x1 pat Abnormal Male Result	16	16p13.11p12.3	Del	2.58	Paternal	16p13.11 microdeletion. Reduced penetrance	Pathogenic	unknown	hg18
Shaffer et al. (2012)	135K oligo: SignatureChipOS v2.0	tissue - skin	AUS	Multiple congenital anomalies on prenatal u/s: cystic hygroma, ventriculomegaly, CHD (probable AV canal), bladder outlet obstruction, severe oligohydramnios, IUGR; abnormal MSS	arr 6q25.3q27(159,246,938-170,743,204)x1 Abnormal Male Result	6	6q25.3q27	Del	11.5	unk	This patient has a terminal deletion of long arm of chromosome 6, approximately 11.5 Mb in size. This deletion contains at least 65 genes.	Pathogenic	terminated	hg18
Shaffer et al. (2012)	Whole-genome BAC: SignatureChipWG v2.0	CVS Cultured	AUS	Advanced maternal age, Abnormal maternal serum screen, cystic hygroma	arr 22q11.21(17,313,884-19,687,285)x1 Abnormal Female Result	22	22q11.21	Del	2.37	Unknown	22q11.21 deletion syndrome	Pathogenic	unknown	hg18
Shaffer et al. (2012)	135K oligo: SignatureChipOS v2.0	DNA - tissue	AUS	Omphalocele; recurrent miscarriages & previous pregnancy with MCA	arr 1q21.1(144,100,334-144,458,066)x3	1	1q21.1	Dup	0.36	unk	1q21.1 proximal microduplication (TAR). Reduced penetrance	Pathogenic	terminated	hg18
Shaffer et al. (2012)	Whole-genome BAC: SignatureChipWG v2.0	amnio cultured	AUS	IUGR on fetal ultrasound	arr 16p13.3q24.3(16,706-88,656,856)x2~3 Abnormal Female Result	16	16p13.3q24.3	Dup	mosaic trisomy	Unknown	Mosaic trisomy 16	Pathogenic	unknown	hg18
Shaffer et al. (2012)	135K oligo: SignatureChipOS v2.0	amnio cultured	AUS	Abnormal ultrasound, Cystic hygroma, AV canal, Suspected IUGR, Clenched fists	arr 10q26.13q26.3(126,149,611-135,253,180)x1,20q13.13q13.33(48,959,877-62,374,777)x3 mat Abnormal Female Result	10 & 20	10q26.13q26.3 & 20q13.13q13.33	Complex	9.1 Mb 10q deletion & 13.4 Mb 20q duplication	mat (balanced)	unbalanced 10;20 translocation	Pathogenic	unknown	hg18
Shaffer et al. (2012)	135K oligo: SignatureChipOS v2.0	amnio cultured	AUS	Cleft Lip, Multicystic Kidney, IUGR	arr 20q13.13q13.2(48,238,251-50,515,181)x3 Abnormal Male Result	20	20q13.13q13.2	Dup	2.28	Unknown	This patient has a duplication of 20q13.13-20q13.2 approximately 2.3 Mb in size. FISH analysis showed that the additional copy of 20q material was inserted into the short arm of a derivative chromosome 4 at approximately 4p16. The duplicated region contains at least 13 genes including ADNP, ATP9A, BCAS4, CEBPB, DPM1, KCNG1, MOCS3, NFATC2, PARD6B, PTPN1, SALL4, FAM65C, and ZFP64. Deletion or mutat…	Pathogenic	unknown	hg18
Shaffer et al. (2012)	135K oligo: SignatureChipOS v2.0	amnio cultured	AUS	Fetus has tetrology of fallot, shortened long bones, bilat club foot; prev fetus (TOP) had TOF and brain anomalies	arr 5q33.2(153,654,463-154,406,777)x1 mat Abnormal Male Result	5	5q33.2	Del	0.75	mat	This patient has a maternally inherited deletion of 5q33.2 approximately 752.3 kb in size. This deletion contains at least 8 OMIM genes including CNOT8, GALNT10, GEMIN5, HAND1, KIF4B, LARP1, MRPL22, and SAP30L. HAND1 (OMIM #602406) encodes a transcription factor that is highly expressed in fetal and adult heart; it appears to play an essential role in cardiac morphogenesis. HAND1 mutations have b…	Pathogenic	unknown	hg18
Shaffer et al. (2012)	135K oligo: SignatureChipOS v2.0	amnio cultured	AUS	Cleft lip	arr 1p31.3p31.1(63,808,056-71,598,226)x1 Abnormal Female Result	1	1p31.3p31.1	Del	7.8	Unknown	This patient has a deletion of 1p31.3-1p31.1 approximately 7.8 Mb in size. This deletion contains at least 25 OMIM genes. This deletion results in partial monosomy 1p31.3->p31.1 and is clinically significant.	Pathogenic	unknown	hg18
Shaffer et al. (2012)	Whole-genome BAC: SignatureChip WG v.1	amnio cultured	AUS	Abnormal ultrasound, Omphalocele	arr 16p12.1(21,973,872-22,344,731)x1 mat Abnormal Male Result	16	16p12.1	Del	0.37	mat	16p12.1 microdeletion. Reduced penetrance	Pathogenic	unknown	hg18
Shaffer et al. (2012)	135K oligo: SignatureChipOS v2.0	amnio cultured	FH	Family history of MR	arr 5q12.1(60,355,295-60,450,540)x1 mat,5q12.1(60,226,446-60,295,214)x1 pat,5q12.1(60,259,879-60,259,939)x0 mat	5 & 5 & 5	5q12.1	Complex	0.07, 0.07 & homozygous deletion region of at least 60bp	mat, pat	Compound heterozygous deletions affecting disease genes ERCC8 and NDUFAF2.	Pathogenic	unknown	hg18
Shaffer et al. (2012)	135K oligo: SignatureChipOS v2.0	amnio cultured	AUS	Abnormal u/s: anencephaly and VSD	15q11.2 deletion	15	15q11.2	Del	0.25		15q11.2 BP1-BP2 microdeletion. Reduced penetrance	Pathogenic	terminated	hg18
Shaffer et al. (2012)	135K oligo: SignatureChipOS v2.0	amnio cultured	AUS	Dandy-Walker Malformation, Single umbilical atery, Tricuspid regurg	arr 16q23.1(75,104,788-77,408,881)x1 pat Abnormal Male Result	16	16q23.1	Del	2.3	pat	This patient has a deletion of 16q23.1 approximately 2.3 Mb in size. This deletion contains at least 5 OMIM genes including ADAMTS18, CNTNAP4, MON1B, NUDT7, and WWOX. Due to the size and gene content of this deletion, this alteration is expected to be clinically relevant.	Pathogenic	unknown	hg18
Shaffer et al. (2012)	135K oligo: SignatureChipOS v2.0	amnio cultured	AUS	Diaphragmatic hernia, bilateral cleft lip, hand anomalies, suspected Fryns	arr Xq26.2(132,395,527-132,552,981)x0 mat	X	Xq26.2	Del	0.16	mat	Simpson-Golabi-Behmel syndrome (GPC3 Xq26.2 deletion)	Pathogenic	terminated	hg18
Shaffer et al. (2012)	135K oligo: SignatureChipOS v2.0	amnio cultured	AUS	Hypoplastic left heart, hydrocephalus, endocardial fiberoelastosis	arr 17p13.3(2,260,944-2,560,922)x3 mat,17p13.2(4,028,199-4,436,327)x3 mat	17 & 17	17p13.3 & 17p13.2	Complex	0.30, 0.41	mat	This patient has two maternally inherited abnormalities. The first is a gain of 17p13.3 approximately 300.0 Kb in size. This gain contains at least 4 genes (see list on attached graphic), including the PAFAH1B1 (LIS1) locus. Loss of this region is found in individuals with Miller-Dieker syndrome. **Copy gain, as seen in this patient, has been described for a limited number of patients and has bee…	Pathogenic	terminated	hg18
Shaffer et al. (2012)	135K oligo: SignatureChipOS v2.0	amnio cultured	FH	AMA, son w/DD	arr 16q23.3q24.1(80,790,139-83,159,009)x1 mat	16	16q23.3q24.1	Del	2.37	mat	Deletion of at least 16 genes	Pathogenic	unknown	hg18
Shaffer et al. (2012)	Whole-genome BAC: SignatureChipWG v2.0	CVS cultured	AUS	Cystic hygroma	arr 17p12(14,063,457-15,270,554)x1	17	17p12	Del	1.21	unk	Hereditary neuropathy with liability to pressure palsies	Pathogenic	unknown	hg18
Shaffer et al. (2012)	135K oligo: SignatureChipOS v2.0	amnio cultured	AUS	abnormal u/s (not specified)	arr 18p11.32p11.21(131,491-14,084,211)x1,18q21.1q23(44,553,504-76,114,684)x3	18 & 18	18p11.32p11.21 & 18q21.1q23	Complex	14.0 Mb 18p terminal deletion & 32.0 Mb 18q terminal duplication	unk	This patient has a complex rearrangement involving a terminal deletion of 18pter->p11.21 approximately 14.0 Mb in size, and a terminal duplication from 18q21.1->qter approximately 32.0 Mb in size. FISH showed that the additional copy of 18q23 is inserted into the deleted region on the terminal short arm of chromosome 18 at 18p11.32. The deletion contains at least 67 genes, including the Holoprose…	Pathogenic	unknown	hg18
Shaffer et al. (2012)	135K oligo: SignatureChipOS v2.0	amnio cultured	AUS	Abnormal ultrasound, cleft palate, single umbilical artery, bilateral hydronephrosis, MGM with history of still births	arr 17p13.3(52,934-2,501,198)x3 mat	17	17p13.3	Complex	2.5Mb - inserted into 17q	mat (mosaic)	A gain of 2.5 Mb from the terminal short arm of chromosome 17 was observed that contained 48 genes and potentially partially overlaps PAFH1B1 (LIS1), the gene associated with Lissencephaly1 when deleted	Pathogenic	unknown	hg18
Shaffer et al. (2012)	135K oligo: SignatureChipOS v2.0	amnio cultured	AUS	Cleft lip and palate, VSD, single umbilical artery	arr 17p12(14,045,411-15,360,893)x1	17	17p12	Del	1.32	unknown	Hereditary neuropathy with liability to pressure palsies	Pathogenic	unknown	hg18
Shaffer et al. (2012)	55K oligo: PrenatalChipTE v1.0	CVS cultured	MSS	Abnormal maternal serum screen	arr 1p35.1p34.3(34,119,231-36,494,955)x1	1	1p35.1p34.3	Del	2.38	unknown	This interstitial deletion contains at least 27 genes (see attached graphic for complete gene list). Based on size and gene content, this deletion is expected to be clinically relevant, and results in partial monosomy 1p35.1-1p34.3.	Pathogenic	unknown	hg18
Shaffer et al. (2012)	55K oligo: PrenatalChipTE v1.0	amnio cultured	AUS	Hypoplastic left heart, Dilated ventricles of the brain	arr 16q12.1q13(46,202,703-54,959,076)x1,16q13q21(56,226,968-57,952,847)x1	16 & 16	16q12.1q13 & 16q13q21	Complex	8.8Mb & 1.7 Mb deletions on 16q	dn	Two closely spaced deletions of 16q were observed, separated by a 1.4 Mb intervening normal segment. The 16q12.1-16q13 deletion contains at least 39 genes (see attached graphic for complete gene list) and includes the 16q11.2-q12.2 microdeletion syndrome region (see references below). The 16q13-16q21 deletion contains at least 22 genes (see attached graphic). This deletion overlaps the GPR56 gene…	Pathogenic	unknown	hg18
Shaffer et al. (2012)	135K oligo: SignatureChipOS v2.0	amnio cultured	AUS	Abnormal ultrasound, Dandy Walker malformation, Hypoplastic, Dysplastic cerebellar vermis, Mild hypertelorism	arr 6p25.3p25.1(128,203-5,230,935)x1,6q27(167,255,021-170,743,204)x3	6 & 6	6p25.3p25.1 & 6q27	Complex	5.1Mb 6pter del, 3.5Mb 6qter dup	dn	This patient has an abnormal derivative (der) chromosome 6 that shows both a deletion of the short arm and a duplication of the long arm (present on 6p). The deleted 6p region contains at least 35 genes and includes the region associated with the 6p subtelomeric deletion syndrome (DeScipio C. 2007). The duplicated 6q region contains at least 30 genes.	Pathogenic	terminated	hg18
Shaffer et al. (2012)	135K oligo: SignatureChipOS v2.0	CVS cultured	AUS	Abnormal ultrasound, Thick NT	arr Xp21.1(31,601,142-31,780,001)x0	X	Xp21.1	Del	0.78	mat	Male fetus with DMD deletion	Pathogenic	unknown	hg18
Shaffer et al. (2012)	135K oligo: SignatureChipOS v2.0	amnio cultured	FH	Son with Albinism, Autism, Agenesis Corpus Callusum	arr 22q11.21(17,301,253-18,626,906)x3	22	22q11.21	Dup	1.3	unknown	22q11.21 duplication syndrome. Reduced penetrance	Pathogenic	unknown	hg18
Shaffer et al. (2012)	135K oligo: SignatureChipOS v2.0	amnio cultured	AUS	Abnormal maternal serum screen, Abnormal ultrasound - cleft lip, anotia, anal atresia	arr 22q11.21q11.22(20,128,774-21,293,009)x1	22	22q11.21	Del	1.2	unknown	22q11 distal microdeletion. Reduced penetrance	Pathogenic	Not liveborn (unknown if TOP or demise)	hg18
Shaffer et al. (2012)	135K oligo: SignatureChipOS v2.0	amnio cultured	AUS	Abnormal ultrasound, Cystic hygroma, Ascites, Pericardial effusion	arr 19q13.2q13.31(45,651,140-48,527,106)x1	19	19q13.2q13.31	Del	2.9	dn	This apparently de novo interstitial deletion contains at least 71 genes (see attached graphic for complete gene list). This deletion includes multiple functionally relevant loci including TGFB1 and RPS19. Mutations of TGFB1 have been found in individuals with Camurati-Engelmann Disease, and mutations and deletions of RPS19 are found in individuals with Diamond-Blackfan Anemia (see references bel…	Pathogenic	Not liveborn (unknown if TOP or demise)	hg18
Shaffer et al. (2012)	135K oligo: SignatureChipOS v2.0	amnio cultured	AUS	Abnormal Ultrasound, Fetal Hydrops, Complex Congenital Heart Defect on autopsy	arr 22q11.21(17,299,469-19,790,658)x1	22	22q11.21	Del	2.5	unknown	22q11.21 deletion syndrome	Pathogenic	Fetal demise	hg18
Shaffer et al. (2012)	55K oligo: PrenatalChipTE v1.0	amnio cultured	AUS	Abnormal ultrasound, Hemivertebra	arr 16p11.2(29,571,991-30,100,123)x1	16	16p11.2	Del	0.5	mat	Proximal 16p11.2 microdeletion. Reduced penetrance	Pathogenic	unknown	hg18
Shaffer et al. (2012)	55K oligo: PrenatalChipTE v1.0	amnio cultured	AUS	Short femur	arr 15q13.1q14(27,843,355-36,738,278)x1~2 dn	15	15q13.1q14	Del	8.9	dn	This interstitial mosaic deletion contains at least 49 genes (see attached graphic for complete gene list). This interval includes the SPRED1 and ACTC1 genes, in which mutations have been associated with autosomal dominant Legius syndrome and familial cardiac defects, respectively. Additionally, this interval includes the recurrent 15q13.3 microdeletion syndrome region. De novo and inherited dele…	Pathogenic	Liveborn, deletion not seen postnatally in skin or blood	hg18
Shaffer et al. (2012)	135K oligo: SignatureChipOS v2.0	amnio cultured	AUS	Holoprosencephaly, Left renal agenesis, Anal atresia, Limb anomaly	arr 20q11.21q13.33(29,946,841-62,374,777)x2~3	20	20q11.21q13.33	Dup	32.4	unknown	Mosaic dicentric 13:20 chromosome resulting mosaic trisomy 20q in 12/17 cells	Pathogenic	Not liveborn (unknown if TOP or demise)	hg18
Shaffer et al. (2012)	55K oligo: PrenatalChipTE v1.0	amnio cultured	AUS	Advanced Maternal Age, Bilateral Clubbed Feet, Fetal abnormalities	arr 16p11.2(28,740,997-28,953,785)x1	16	16p11.2	Del	0.2	dn	Distal 16p11.2 microdeletion. Reduced penetrance	Pathogenic	unknown	hg18
Shaffer et al. (2012)	135K oligo: SignatureChipOS v2.0	amnio cultured	AUS	Semilobar Holoprosencephaly	arr 13q31.1q33.3(81,133,222-108,067,734)x1	13	13q31.1q33.3	Del	26.9	unknown	This interstitial loss contains at least 65 genes, including the ZIC2 gene (see attached graphic for complete gene list). Deletions and mutations of ZIC2 have been found in individuals with holoprosencephaly type 5. Based on size and gene content, this deletion is expected to be clinically relevant, and results in partial monosomy 13q31.1-13q33.3.	Pathogenic	unknown	hg18
Shaffer et al. (2012)	135K oligo: SignatureChipOS v2.0	amnio cultured	AUS	Clenched hands, Abnormal ultrasound, clubbed hand congenital	arr 5q23.3(127,789,753-127,893,084)x1	5	5q23.3	Del	0.1	unknown	Congenital contractural arachnodactyly/Beals syndrome (FBN2 5q23.3 deletion)	Pathogenic	Delivered prematurely. Evidence of contractures. Also severe pachygyria & passed away.	hg18
Shaffer et al. (2012)	135K oligo: SignatureChipOS v2.0	amnio cultured	AUS	Holoprosencephaly	arr 7q36.3(155,070,517-158,816,094)x1	7	7q36.3	Del	3.7	dn	This analysis identified a terminal deletion of the long arm of chromosome 7, approximately 3.7 Mb in size. This deletion contains at least 18 genes including SHH and MNX1 (see graphic for complete list of genes). Deletions of the SHH locus are found in individuals with Holoprosencephaly 3, and deletions of the MNX1 locus are found in individuals with Currarino syndrome (see references). Clinical…	Pathogenic	unknown	hg18
Shaffer et al. (2012)	55K oligo: PrenatalChipTE v1.0	CVS cultured	AUS	Omphalocele	15q11.2 deletion	15	15q11.2	Del	0.3	paternal	15q11.2 BP1-BP2 microdeletion. Reduced penetrance	Pathogenic	unknown	hg18
Shaffer et al. (2012)	135K oligo: SignatureChipOS v2.0	amnio cultured	AUS	abnormal ultrasound, multiple brain anomalies	arr 1p32.1p31.3(59,381,582-64,968,071)x1 dn,16p11.2(29,564,890-30,100,123)x3 pat	1 & 16	1p32.1p31.3 & 16p11.2	Del & Dup	5.6Mb & 0.54 Mb	dn, pat	1p32p31 deletion including NFIA& 16p11.2 proximal microduplication (reduced penetrance)	Pathogenic	Not liveborn (unknown if TOP or demise)	hg18
Shaffer et al. (2012)	55K oligo: PrenatalChipTE v1.0	amnio cultured	FH	Nephew Born with 1q Deletion dn	15q11.2 deletion	15	15q11.2	Del	0.3	paternal	15q11.2 BP1-BP2 microdeletion. Reduced penetrance	Pathogenic	unknown	hg18
Shaffer et al. (2012)	135K oligo: SignatureChipOS v2.0	amnio cultured	AUS	Cleft lip and/or palate, Two vessel cord	arr 1q43q44(240,186,202-247,174,728)x3 dn,5q35.1q35.3(171,193,932-180,619,169)x1 dn	1 & 5	1q43q44 & 5q35.1q35.3	Complex	9.4 Mb 5q deletion & 7.0 Mb 1q duplication	dn	unbalanced 1;5 translocation	Pathogenic	unknown	hg18
Shaffer et al. (2012)	55K oligo: PrenatalChipTE v1.0	amnio cultured	AUS	Unilateral Clubtfoot, Enlarged Echogenic Kidneys	arr 17q12(31,890,483-33,281,801)x1 pat	17	17q12	Del	1.4	pat	17q12 microdeletion (RCAD). Reduced penetrance	Pathogenic	Liveborn, unilateral clubfoot and echogenic kidney; nondysmorphic. The father (del) and brother also have cystic kidneys and diabetes.	hg18
Shaffer et al. (2012)	135K oligo: SignatureChipOS v2.0	amnio cultured	MSS	Increased risk on integrated screen, Abnormal maternal serum screen, Low estriol	arr Xp22.31(6,466,759-8,079,297)x0	X	Xp22.31	Del	1.6	unknown	STS deletion (X-linked ichthyosis). Affected male	Pathogenic	unknown	hg18
Shaffer et al. (2012)	135K oligo: SignatureChipOS v2.0	CVS cultured	AUS	Abnormal Ultrasound, Increased Nuchal Translucency, Umbilical Cyst, Diaphragmatic Hernia, Clubfoot, Possible Abnormal Cerebellum	arr 1p13.3p12(107,379,866-119,388,162)x1	1	1p13.3p12	Del	12	dn	This analysis identified an apparent single copy loss of 1p13.3-1p12, approximately 12.0 Mb in size. This loss contains at least 131 genes, including ALX3, WNT2B, and TBX15 (see graphic for complete list of genes). Based on size and gene content, this deletion is expected to be clinically relevant and results in partial monosomy 1p13.3-1p12.	Pathogenic	unknown	hg18
Shaffer et al. (2012)	135K oligo: SignatureChipOS v2.0	amnio direct	AUS	Bilateral clubfeet, Growth lag	arr 15q11.2q13.1(20,372,901-26,186,911)x1	15	15q11.2q13.1	Del	5.8	dn	15q11q12 deletion. PWS/AS	Pathogenic	unknown	hg18
Shaffer et al. (2012)	55K oligo: PrenatalChipTE v1.0	amnio cultured	AUS	Pleural Effusion in Left Chest, Nuchal Translucency of 3.3mm	arr 15q11.2(20,372,901-20,636,841)x1 mat	15	15q11.2	Del	0.3	mat	15q11.2 BP1-BP2 microdeletion. Reduced penetrance	Pathogenic	unknown	hg18
Shaffer et al. (2012)	55K oligo: PrenatalChipTE v1.0	amnio cultured	AUS	Cervical cysts, NT = 3.7mm	arr 15q11.2(20,372,901-20,633,629)x1 pat	15	15q11.2	Del	0.3	pat	15q11.2 BP1-BP2 microdeletion. Reduced penetrance	Pathogenic	unknown	hg18
Shaffer et al. (2012)	135K oligo: SignatureChipOS v2.0	Amnio cultured	AUS	SGA, micropenis	arr 4q12(55,338,191-57,318,060)x1	4	4q12	Del	2	unknown	Deletion of at least 16 genes	Pathogenic	unknown	hg18
Shaffer et al. (2012)	135K oligo: SignatureChipOS v2.0	CVS cultured	AUS	[AMA, Abnormal MSS], increased NT	arr 16p11.2(29,564,890-30,095,633)x3	16	16p11.2	Dup	0.5	unknown	Proximal 16p11.2 microduplication. Reduced penetrance	Pathogenic	unknown	hg18
Shaffer et al. (2012)	135K oligo: SignatureChipOS v2.0	CVS cultured	AUS	cystic hygroma	arr 15q11.2q13.1(20,372,901-26,186,911)x3	15	15q11.2q13.1	Dup	5.8	unknown	15q11q12 duplication. Reduced penetrance	Pathogenic	unknown	hg18
Shaffer et al. (2012)	135K oligo: SignatureChipOS v2.0	CVS cultured	AUS	abnormal MSS, septated cystic hygroma	arr 16p11.2(28,740,937-28,953,785)x3	16	16p11.2	Dup	0.2	mat	Distal 16p11.2 microduplication. Reduced penetrance	Pathogenic	unknown	hg18
Shaffer et al. (2012)	135K oligo: SignatureChipOS v2.0	Amnio cultured	AUS	hypertelorism, left eye proptosis, right club foot	arr 10q22.3q23.2(81,674,576-88,837,361)x3 dn	10	10q22.3q23.2	Dup	7.2	dn	This patient has a duplication of the10q22.3-10q23.2 region, approximately 7.1 Mb in size and containing at least 31 genes (see graphic for complete list of genes). This duplication is the reciprocal of the commonly deleted region in the 10q22-q23 microdeletion syndrome. Deletion of this region has been associated with behavioral and neurodevelopmental abnormalities, including cognitive impairmen…	Pathogenic	unknown	hg18
Shaffer et al. (2012)	135K oligo: SignatureChipOS v2.0	Amnio cultured	AUS	brain anomalies and clubfoot	arr 3q13.31q21.2(116,812,328-125,817,387)x1	3	3q13.31q21.2	Del	9	dn	Deletion of at least 60 genes	Pathogenic	unknown	hg18
Shaffer et al. (2012)	135K oligo: SignatureChipOS v2.0	Amnio cultured	AUS	Cystic hygroma, hypoplastic left heart syndrome	arr 6q26q27(164,118,127-168,839,826)x1	6	6q26q27	Del	4.7	mat	This interstitial deletion contains at least 26 genes (see list on attached graphic). Based on the number of genes and gene content, this deletion is expected to be clinically relevant.	Pathogenic	unknown	hg18
Shaffer et al. (2012)	135K oligo: SignatureChipOS v2.0	CVS cultured	AUS	Severe IUGR, echogenic bowel, oligohydramnios, [shortened long bones and nasal, Abnormal MSS]	arr 22q11.21(19,408,946-19,790,658)x1	22	22q11.21	Del	0.4	mat	22q11.21 atypical microdeletion. Reduced penetrance	Pathogenic	unknown	hg18
Shaffer et al. (2012)	135K oligo: SignatureChipOS v2.0	Amnio cultured	AUS	arachnoid cyst vs glioependymal cyst	arr 15q11.2(20,372,901-20,636,841)x1	15	15q11.2	Del	0.3	unknown	15q11.2 BP1-BP2 microdeletion. Reduced penetrance	Pathogenic	unknown	hg18
Shaffer et al. (2012)	135K oligo: SignatureChipOS v2.0	Amnio cultured	AUS	Symmetric IUGR, bilateral clubfeet	arr 16p11.2(28,740,937-28,953,785)x1	16	16p11.2	Del	0.2	mat	Distal 16p11.2 microdeletion. Reduced penetrance	Pathogenic	unknown	hg18
Shaffer et al. (2012)	135K oligo: SignatureChipOS v2.0	Amnio cultured	AUS	Diaphragmatic hernia	arr 17q12(31,890,483-33,281,801)x1	17	17q12	Del	1.4	unknown	17q12 microdeletion (RCAD). Reduced penetrance	Pathogenic	unknown	hg18
Shaffer et al. (2012)	135K oligo: SignatureChipOS v2.0	Amnio cultured	AUS	Small for dates, SUA, thickened nuchal fold	arr 12q14.2q21.1(63,202,578-70,067,313)x1	12	12q14.2q21.1	Del	6.9	unknown	12q14q15 microdeletion syndrome	Pathogenic	unknown	hg18
Shaffer et al. (2012)	135K oligo: SignatureChipOS v2.0	Amnio cultured	AUS	cystic hygroma, resolved	arr Xp22.33q28(216,519-154,881,514)x1~2	X	Xp22.33q28	Dup	mosaic monosomy	unknown	Mosaic monosomy X	Pathogenic	unknown	hg18
Shaffer et al. (2012)	55K oligo: PrenatalChipTE v1.0	Amnio cultured	AUS	Bilateral cleft lip, Family history of cleft lip, SGA	arr 4p16.3p16.1(63,075-8,733,862)x1 dn,8p23.3p23.1(192,262-6,811,539)x3 dn	4 & 8	4p16.3p16.1 & 8p23.3p23.1	Complex	24.4 Mb 4p deletion & 15.6 Mb 10q duplication	dn	unbalanced 4;10 translocation - including Wolf-Hirschhorn deletion	Pathogenic	unknown	hg18
Shaffer et al. (2012)	135K oligo: SignatureChipOS v2.0	Amnio cultured	AUS	Hydrocephalus, Hypoplastic cerebellum, Cystic hygroma, bilateral clubfeet	arr 6q25.3q27(155,907,947-170,743,204)x1,7q36.1q36.3(149,804,851-158,816,094)x3	6 & 7	6q25.3q27 & 7q36.1q36.3	Complex	14.8 Mb 6q del; 9.0 Mb 7q dup	unknown	unbalanced 6;7 translocation	Pathogenic	unknown	hg18
Shaffer et al. (2012)	135K oligo: SignatureChipOS v2.0	CVS cultured	AUS	Nuchal translucency of 4.4 cm, Cystic hygroma	arr 1q21.1(144,998,070-146,193,043)x1	1	1q21.1	Del	1.2	unknown	1q21.1 distal microdeletion. Reduced penetrance	Pathogenic	unknown	hg18
Shaffer et al. (2012)	135K oligo: SignatureChipOS v2.0	Amnio cultured	AUS	Cardiac defect, [Abnormal MSS] - karyotype abnormality considered a variant	arr Xp21.3(28,632,934-29,092,529)x0~1	X	Xp21.3	Del	0.5	unknown	Male fetus with DMD deletion	Pathogenic	unknown	hg18
Shaffer et al. (2012)	135K oligo: SignatureChipOS v2.0	amnio cultured	AUS	Hypoplastic left heart, Dandy-Walker malformation in brain	arr 9q34.3(138,229,942-140,125,458)x1,14q32.2q32.33(96,037,446-106,349,334)x3	9 & 14	9q34.3 & 14q32.2q32.33	Complex	1.9Mb 9q del; 10.3 Mb 14q dup	unknown	unbalanced 9;14 translocation - encluding deletion of EHMT1.	Pathogenic	unknown	hg18
Shaffer et al. (2012)	55K oligo: PrenatalChipTE v1.0	Amnio cultured	AUS	Abnormal Maternal Serum Screen, Increased Nuchal Translucency, Suspected VSD, Pyelectasis, CPC	arr 12q21.2q22(78,289,327-91,332,561)x1	12	12q21.2q22	Del	13.04	unknown	This interstitial loss contains at least 39 genes. The postnatal microarray literature is very limited on characterizing 12q21-q22 deletions. Larger, overlapping deletions have been described in two individuals with dysmorphic features, ectodermal anomalies, and developmental delay. The gene CEP290 is in this deletion interval and has been associated with autosomal recessive diseases (Meckkel-Gru…	Pathogenic	unknown	hg18
Shaffer et al. (2012)	135K oligo: SignatureChipOS v2.0	CVS cultured	FH	Parental concern, Previous child with 1p36.33p36.32 deletion dn	arr 16p12.3p11.2(19,865,729-31,867,493)x1~2	16	16p12.3p11.2	Del	12	unknown	This mosaic interstitial deletion of the short arm of chromosome 16 contains at least 206 genes and includes the interval deleted in 16p11.2-12.2 microdeletion syndrome. The mosaic nature of the deletion was confirmed by FISH. The phenotypes for 16p11.2-12.2 microdeletion syndrome may include microcephaly, facial dysmorphisms, short stature, and significant psychomotor and cognitive delay. Howeve…	Pathogenic	unknown	hg18
Shaffer et al. (2012)	135K oligo: SignatureChipOS v2.0	amnio cultured	AUS	Peritoneal, pericardial, and pleural effusions, subcutaneous edema	arr 16p13.3(162,893-169,832)x0~1	16	16p13.3	Del	0.01	unk	Homozygous deletion of region including HBA2 (alpha-thalassemia/hb Bart's/hydrops fetalis)	Pathogenic	unknown	hg18
Shaffer et al. (2012)	135K oligo: SignatureChipOS v2.0	CVS cultured	AUS	Increased Nuchal Translucency, [Abnormal Maternal Serum Screen]	arr 17p12(14,045,411-15,360,893)x1	17	17p12	Del	1.3	unknown	Hereditary neuropathy with liability to pressure palsies	Pathogenic	unknown	hg18
Shaffer et al. (2012)	135K oligo: SignatureChipOS v2.0	amnio cultured	AUS	Hypoplastic cerebellum	arr 16p13.11(14,957,300-16,195,404)x1	16	16p13.11	Del	1.2	unknown	16p13.11 microdeletion. Reduced penetrance	Pathogenic	unknown	hg18
Shaffer et al. (2012)	135K oligo: SignatureChipOS v2.0	amnio cultured	AUS	Abnormal maternal serum screen, Fetal brain anomalies	arr 17p13.3p13.2(52,934-4,285,795)x1	17	17p13.3p13.2	Del	4.2	unknown	17p terminal deletion including PAFAH1B1/LIS1 (Miller-Dieker syndrome)	Pathogenic	unknown	hg18
Shaffer et al. (2012)	135K oligo: SignatureChipOS v2.0	amnio cultured	AUS	Increased nuchal translucency, fetal growth lag	arr 4q31.21q31.23(143,289,310-149,365,104)x2~3,4q31.23q34.1(149,384,677-175,900,474)x2~3 dn	4 & 4	4q31.21q31.23 & 4q31.23q34.1	Complex	2 different mosaic gains: 6.1Mb & 26.5 Mb	dn	This patient has a complex abnormality involving mosaic gains of two adjacent segments of the long arm of chromosome 4. The first gain is from 4q31.21 to 4q31.23 that contains at least 27 genes. This includes the developmentally important genes HHIP, SMAD1 and overlaps NR3C2. The second gain is from 4q31.23 to 4q34 that contains 95 genes, including the developmentally important gene HAND2 and ove…	Pathogenic	unknown	hg18
Shaffer et al. (2012)	135K oligo: SignatureChipOS v2.0	amnio cultured	AUS	Diaphragmatic hernia, Dandy Walker Malformation, Ventricular Septal Defect,Lower limb abnormalities	arr 2q24.1q31.1(158,487,431-177,353,156)x1	2	2q24.1q31.1	Del	18.9	unknown	This interstitial deletion contains at least 105 genes including DLX1/DLX2, SCN1A, and the HOXD gene cluster, deletions and mutations in which are associated with Split-hand/foot malformation 5 (SHFM5), Severe myoclonic epilepsy of infancy/Generalized epilepsy with febrile seizures, and synpolydactyly/syndactyly II, respectively. Based on size and gene content, this deletion is expected to be cli…	Pathogenic	terminated	hg18
Shaffer et al. (2012)	135K oligo: SignatureChipOS v2.0	amnio cultured	AUS	Cerebellar Hypoplasia, Micrognathia, Ambiguous genitalia, Clenched hands	arr 9p24.3p23(199,254-10,221,067)x1,9p23p13.2(10,259,082-37,882,350)x3	9 & 9	9p24.3p23 & 9p23p13.2	Complex	10.0 Mb del, 27.6 Mb duplication on 9p	de novo	This patient has a complex rearrangement involving a terminal deletion of 9p24.3->p23 approximately 10.0 Mb in size, and a duplication from 9p23->p13.2 of approximately 27.6 Mb in size. FISH analysis of this der(9) chromosome suggests that the additional copy of 9p23p13.2 is inverted and at the end of the terminal short arm of chromosome 9, a pattern consistent with a U-type exchange mechanism. …	Pathogenic	terminated	hg18
Shaffer et al. (2012)	135K oligo: SignatureChipOS v2.0	amnio cultured	AUS	Short long bones, 2 vessel cord, Oligohydramnios, Renal anomaly	arr 10q26.3(133,774,385-134,920,980)x1	10	10q26.3	Del	1.1	de novo	De novo deletion including 14 genes	Pathogenic	unknown	hg18
Shaffer et al. (2012)	55K oligo: PrenatalChipTE v1.0	amnio cultured	AUS	Abnormal maternal serum, Ventricular Septal Defect, Dandy Walker Variant on ultrasound, ONTD risk on quad	arr 17q12(31,890,483-33,281,801)x1	17	17q12	Del	1.4	unknown	17q12 microdeletion (RCAD). Reduced penetrance	Pathogenic	unknown	hg18
Shaffer et al. (2012)	135K oligo: SignatureChipOS v2.0	amnio cultured	AUS	gastroschisis, cardiac anomaly	arr 16q24.1(83,124,042-85,311,217)x1	16	16q24.1	Del	2.2	unknown	Alveolar Capillary Dysplasia with Misalignment of Pulmonary Veins (FOXF1 16q24.1 deletion) - and other genes	Pathogenic	unknown	hg18
Shaffer et al. (2012)	55K oligo: PrenatalChipTE v1.0	amnio cultured	AUS	Anasarca, Mother with Pierre Robin/Stickler like Features, Edema	arr 4q32.2q34.3(162,531,081-178,999,152)x1	4	4q32.2q34.3	Del	16.5	unknown	This interstitial loss contains at least 55 genes. Deletions of the region from 4q32q35 has been characterized by G-banded chromosome studies and more recently by microarray studies; the overlapping deletions from these papers may be useful for developing a possible range of phenotypic features that may be associated with this deletion. A larger deletion in a prenatal case was reported with hydr…	Pathogenic	unknown	hg18
Shaffer et al. (2012)	55K oligo: PrenatalChipTE v1.0	amnio cultured	AUS	Fetal US Lemon sign, Small cerebellum, Prominent lateral ventricle	arr 22q11.21(17,299,469-19,790,658)x1	22	22q11.21	Del	2.5	de novo	22q11.21 deletion syndrome	Pathogenic	unknown	hg18
Shaffer et al. (2012)	55K oligo: PrenatalChipTE v1.0	CVS cultured	FH	AMA, previous pregnancy with trisomy 13	arr 7p22.3q36.3(136,363-158,816,094)x2~3	7	7p22.3q36.3	Dup	mosaic trisomy	unk	Mosaic trisomy 7	Pathogenic	unknown	hg18
Shaffer et al. (2012)	135K oligo: SignatureChipOS v2.0	amnio cultured	AUS	Abnormal NT at 12 wks (3.7mm), unilateral enlarged, echogenic kidney with caliectasis, enlarged 4th ventricle with probably Dandy Walker, complex heart defect (somewhat like tetralogy of Fallot but right ventricle small); single umbilical artery	arr 8p23.3p23.1(192,262-11,895,875)x1,10p15.3p13(128,680-15,038,191)x3 Abnormal Female	8 & 10	8p23.3p23.1 & 10p15.3p13	Complex	11.7Mb 8p del; 14.9 Mb 10p gain	pat - balanced	unbalanced 8;10 translocation	Pathogenic	unknown	hg18
Shaffer et al. (2012)	55K oligo: PrenatalChipTE v1.0	amnio cultured	AUS	Abnormal ultrasound, Bilateral Clubbing, 2 Vessel cord, Choroid plexus cyst	arr 9q34.3(139,426,567-139,774,589)x1 Abnormal Male	9	9q34.3	Del	0.3	unk	9q34.3 microdeletion (EHMT1 deletion)	Pathogenic	unknown	hg18
Shaffer et al. (2012)	135K oligo: SignatureChipOS v2.0	Products of conception cultured	AUS	Abnormal ultrasound, Fetal holoprosencephaly	arr 9q22.31q31.1(93,502,595-106,329,316)x3 Abnormal Female	9	9q22.31q31.1	Dup	12.8		This patient has a duplication of the 9q22.31q31.1 region, approximately 12.83 Mb in size. This duplication contains at least 110 genes (see graphic for complete list of genes) including PTCH1. Gain of function mutations in PTCH1 have been associated with holoprosencephaly 7 and duplications of this locus have also been proposed as a potential mechanisms for holoprosencephaly (see reference). Thi…	Pathogenic	terminated	hg18
Shaffer et al. (2012)	135K oligo: SignatureChipOS v2.0	amnio cultured	AUS	Abnormal ultrasound, Thick nuchal translucency	arr 4q32.3q35.2(165,549,635-191,133,858)x3,18q21.2q23(51,668,652-76,114,684)x1 Abnormal Female	4 & 18	4q32.3q35.2 & 18q21.2q23	Complex	25.6 Mb 4q dup and 24.5 Mb 18q del	unk	unbalanced 4;18 translocation	Pathogenic	unknown	hg18
Shaffer et al. (2012)	135K oligo: SignatureChipOS v2.0	CVS cultured	AUS	Abnormal ultrasound, Nuchal translucency 4.2	arr Xp22.31(6,466,759-8,079,297)x0 Abnormal Male	X	Xp22.31	Del	1.6	unk	STS deletion (X-linked ichthyosis). Affected male	Pathogenic	unknown	hg18
Shaffer et al. (2012)	55K oligo: PrenatalChipTE v1.0	amnio cultured	AUS	Hydrocephalus	arr 15q11.2(20,372,901-20,636,841)x1 Abnormal Male	15	15q11.2	Del	0.3	unk	15q11.2 BP1-BP2 microdeletion. Reduced penetrance	Pathogenic	unknown	hg18
Shaffer et al. (2012)	135K oligo: SignatureChipOS v2.0	amnio cultured	AUS	Abnormal ultrasound, Diaphragmatic hernia, Intrauterine growth restriction	arr 4p16.3p15.2(63,075-24,418,027)x1,10q26.11q26.3(119,638,436-135,253,240)x3 Abnormal Male	4 & 10	4p16.3p15.2 & 10q26.11q26.3	Complex	24.4	unk	unbalanced translocation	Pathogenic	unknown	hg18
Shaffer et al. (2012)	55K oligo: PrenatalChipTE v1.0	CVS cultured	MSS	Abnormal maternal serum screen	arr 15q11.2(20,372,901-20,636,841)x1 mat Abnormal Male	15	15q11.2	Del	0.3	mat	15q11.2 BP1-BP2 microdeletion. Reduced penetrance	Pathogenic	unknown	hg18
Shaffer et al. (2012)	55K oligo: PrenatalChipTE v1.0	amnio cultured	AUS	Increased nuchal translucency at 4.1mm, Advanced maternal age	arr 15q11.2(20,372,901-20,636,841)x1 dn Abnormal Female	15	15q11.2	Del	0.3	dn	15q11.2 BP1-BP2 microdeletion. Reduced penetrance	Pathogenic	unknown	hg18
Shaffer et al. (2012)	135K oligo: SignatureChipOS v2.0	cystic hygroma fluid, cultured	AUS	Abnormal ultrasound, Cystic hygroma, Fetal hydrops, Club foot, Echogenic bowel	arr 15q11.2(20,372,901-20,636,841)x1 mat Abnormal Male	15	15q11.2	Del	0.3	mat	15q11.2 BP1-BP2 microdeletion. Reduced penetrance	Pathogenic	Fetal demise (after testing)	hg18
Shaffer et al. (2012)	135K oligo: SignatureChipOS v2.0	amnio cultured	AUS	Abnormal Ultrasound: Oligohydramnious	arr 17q23.2(55,662,731-57,621,696)x1 Abnormal Female	17	17q23.2	Del	2	unk	17q23.2 microdeletion	Pathogenic	unknown	hg18
Shaffer et al. (2012)	135K oligo: SignatureChipOS v2.0	amnio cultured	AUS	Abnormal ultrasound, Encephalocele, Abnormal maternal serum screen	arr 15q11.2(20,372,901-20,636,841)x1 mat Abnormal Male	15	15q11.2	Del	0.3	mat	15q11.2 BP1-BP2 microdeletion. Reduced penetrance	Pathogenic	unknown	hg18
Shaffer et al. (2012)	135K oligo: SignatureChipOS v2.0	CVS cultured	AUS	Abnormal ultrasound, Increased nuchal translucency (4.0mm at 12.4 weeks)	arr 22q11.21(17,299,469-19,790,658)x1 Abnormal Female	22	22q11.21	Del	2.5	unk	22q11.21 deletion syndrome	Pathogenic	unknown	hg18
Shaffer et al. (2012)	135K oligo: SignatureChipOS v2.0	amnio cultured	AUS	Abnormal ultrasound, Increased nuchal fold measurement- 7.9mm	arr 1q21.1(144,100,334-144,458,066)x3 mat Abnormal Female	1	1q21.1	Dup	0.4	mat	1q21.1 proximal microduplication (TAR). Reduced penetrance	Pathogenic	unknown	hg18
Shaffer et al. (2012)	55K oligo: PrenatalChipTE v1.0	CVS cultured	AUS	Fetal abnormalities, not specified	arr 15q11.2(20,372,901-20,636,841)x1 dn Abnormal Male	15	15q11.2	Del	0.3	dn	15q11.2 BP1-BP2 microdeletion. Reduced penetrance	Pathogenic	unknown	hg18
Shaffer et al. (2012)	55K oligo: PrenatalChipTE v1.0	amnio cultured	AUS	Abnormal ultrasound: Congenital anomaly-heart defect	arr 2q11.1q11.2(94,977,959-99,550,818)x2~3,2q12.1q14.1(103,990,597-115,967,367)x2~3 dn Abnormal Female	2 & 2	2q11.1q11.2 & 2q12.1q14.1	Complex	Mosaic marker with 4.6Mb and 12.0 Mb segments from 2q	dn	This analysis detected a complex alteration of the pericentromeric long arm of chromosome 2. This alteration is characterized by two mosaic, noncontiguous copy gains, separated by a normal intervening sequence. The first copy gain, a 4.57 Mb duplication from 2q11.1 through 2q11.2, contains at least 58 genes. The second copy gain, from 2q12.1 through 2q14.1 is approximately 11.98 Mb in size and co…	Pathogenic	unknown	hg18
Shaffer et al. (2012)	135K oligo: SignatureChipOS v2.0	amnio cultured	AUS	Abnormal ultrasound, Bilateral cleft lip and palate, Ventriculomegaly, Skin edema	arr 17p13.3(973,157-1,517,328)x3 dn Abnormal Male	17	17p13.3	Dup	0.5	dn	This interstitial copy gain contains at least 13 genes. This duplicated region is in the distal portion of the region commonly deleted in Miller-Dieker syndrome and includes the YWHAE locus but does not include the PAFAH1B1 (LIS1) locus. Individuals with duplication of the YWHAE locus without duplication of PAFAH1B1 have been reported to have minor craniofacial abnormalities, a tendency to macros…	Pathogenic	unknown	hg18
Shaffer et al. (2012)	135K oligo: SignatureChipOS v2.0	amnio cultured	AUS	Abnormal ultrasound, Omphalocele<br/>	arr 8q11.22q12.3(52,087,277-65,794,084)x1 dn	8	8q11.22q12.3	Del	13.7	dn	This fetus has a deletion of the 8q11.22q12.3 region, approximately 13.71 Mb in size. This deletion contains at least 50 genes, including CHD7 and SOX17. Deletions of the CHD7 locus are found in individuals with CHARGE syndrome, which is characterized by coloboma of the eye, cranial nerve abnormality, heart defects, growth retardation and mental retardation. SOX17 is a transcription factor and po…	Pathogenic	terminated	hg18
Shaffer et al. (2012)	135K oligo: SignatureChipOS v2.0	amnio cultured	AUS	Abnormal Ultrasound, Hypoplastic Left Heart	arr 1q44(242,583,902-243,596,743)x1 dn Abnormal Male	1	1q44	Del	1.01	dn	This interstitial deletion of 1q44 contains at least nine genes, including ADSS and HNRPU. This deletion is within the larger region associated with 1q44 microdeletion syndrome, but it does not overlap the critical region originally proposed to be responsible for the corpus callosum abnormalities found with the larger deletions. Published reports of similar smaller deletions describe a clinical p…	Pathogenic	unknown	hg18
Shaffer et al. (2012)	135K oligo: SignatureChipOS v2.0	amnio cultured	AUS	Abnormal ultrasound, Absent Radii (Bilateral), Limb Abnormalities- Suspect TAR Syndrome	arr 1q21.1(144,100,999-144,458,066)x1 Abnormal Male	1	1q21.1	Del	0.4	unk	1q21.1 proximal microdeletion (TAR). Reduced penetrance	Pathogenic	unknown	hg18
Shaffer et al. (2012)	135K oligo: SignatureChipOS v2.0	amnio cultured	AUS	Abnormal ultrasound, Hypoplastic left heart, Advanced maternal age	arr 1q44(242,312,774-242,373,581)x1 dn,1q44(242,431,487-242,800,823)x3 dn,1q44(242,811,538-242,894,899)x1 dn Abnormal Female	1 & 1 & 1	1q44	Complex	0.06 del, 0.37 dup, 0.08 del	dn	Complex deletion-duplication-deletion overlapping critical region for 1q44 microdeletion syndrome	Pathogenic	unknown	hg18
Shaffer et al. (2012)	135K oligo: SignatureChipOS v2.0	amnio cultured	AUS	Cystic Hygroma, Hydrops, Slightly Small Chin	arr 2p16.3(50,989,149-51,178,152)x1 pat Abnormal Male	2	2p16.3	Del	0.2	pat	NRXN1 deletion. Reduced penetrance	Pathogenic	unknown	hg18
Shaffer et al. (2012)	135K oligo: SignatureChipOS v2.0	CVS cultured	AUS	Multiple congenital anomalies, Fetal cystic hygroma, Shortened upper limbs, fetal demise after CVS	arr 2p16.3(50,989,149-51,084,499)x1 pat Abnormal Male	2	2p16.3	Del	0.1	pat	NRXN1 deletion. Reduced penetrance	Pathogenic	Fetal demise (after testing)	hg18
Shaffer et al. (2012)	55K oligo: PrenatalChipTE v1.0	amnio cultured	AUS	Abnormal ultrasound, Fetus has bilateral clubfeet	arr 15q11.2q13.1(21,268,793-26,186,911)x1 Abnormal Female	15	15q11.2q13.1	Del	4.9	unk	15q11q12 deletion. PWS/AS	Pathogenic	unknown	hg18
Shaffer et al. (2012)	135K oligo: SignatureChipOS v2.0	amnio cultured	AUS	IUGR	arr 11p15.5(2,184,501-2,379,816)x3 pat Abnormal Male	11	11p15.5	Dup	0.2	pat	In critical region for Beckwith-Wiedemann/Russell-Silver Syndrome	Pathogenic	unknown	hg18
Shaffer et al. (2012)	135K oligo: SignatureChipOS v2.0	CVS cultured	AUS	Abnormal Ultrasound, Twin B with Cystic Hygroma, Previous Pregnancy with Trisomy 21, Advanced Maternal Age	arr Xp22.33q28(216,519-154,881,514)x1~2 Abnormal Female	X	Xp22.33q28	Dup	mosaic monosomy	unk	Mosaic monosomy X	Pathogenic	unknown	hg18
Shaffer et al. (2012)	55K oligo: PrenatalChipTE v1.0	amnio cultured	AUS	Abnormal Maternal Serum Screen, Abnormal Ultrasound, 1:6 Chance for Trisomy 21, Absent Nasal Bone, Increased NF, Single Umbilical Artery	arr 22q11.21(17,299,469-20,141,314)x3 Abnormal Male	22	22q11.21	Dup	2.8	unk	22q11.21 duplication syndrome. Reduced penetrance	Pathogenic	unknown	hg18
Shaffer et al. (2012)	135K oligo: SignatureChipOS v2.0	amnio direct	AUS	Abnormal ultrasound, Mild micrognathia, Diaphragmatic hernia, Dandy-Walker variant, Bilateral club feet, Possible tethered cord	arr 7p22.3p21.1(136,363-17,441,765)x3 mat,7q34q36.3(141,642,830-158,816,094)x1 mat Abnormal Female	7 & 7	7p22.3p21.1 & 7q34q36.3	Complex	17.3Mb 7pter dup; 17.2 Mb 7q del	mat (inversion carrier)	This patient has a terminal gain from the 7p22.3p21.1 region, approximately 17.31 Mb in size. This gain contains at least 108 genes. Based on size and gene content, this copy gain is expected to be clinically relevant, and results in partial trisomy 7p22.3p21.1. This patient also has a terminal loss of the 7q34q36.3 region, approximately 17.17 Mb in size. This loss contains at least 151 genes, in…	Pathogenic	unknown	hg18
Shaffer et al. (2012)	135K oligo: SignatureChipOS v2.0	amnio cultured	AUS	Abnormal ultrasound, Frontal bossing, Short femur, Single umbilical artery and kidney defect<br/>	arr 16p13.3(42,922-312,029)x1,|17q25.3(73,147,342-78,637,183)x3 Abnormal Male	16 & 17	16p13.3 & 17q25.3	Complex	0.3 16p del; 5.5 Mb 17q dup	unk	unbalanced 16;17 translocation	Pathogenic	unknown	hg18
Shaffer et al. (2012)	135K oligo: SignatureChipOS v2.0	amnio cultured	AUS	Abnormal maternal serum screen; Increased Down Syndrome risk; Abnormal ultrasound: Enlarged 3rd ventricle, Ventricular septal defect	arr 17p12(14,045,411-15,360,893)x1	17	17p12	Del	1.3	unk	Hereditary neuropathy with liability to pressure palsies	Pathogenic	unknown	hg18
Shaffer et al. (2012)	135K oligo: SignatureChipOS v2.0	CVS cultured	FH	AMA, child with interstitial duplication of 5q31.2q31.3 dn	arr 1q22(154,348,185-154,799,248)x3 dn	1	1q22	Dup	0.5	dn	Duplication involving 18 genes	Pathogenic	unknown	hg18
Shaffer et al. (2012)	135K oligo: SignatureChipOS v2.0	amnio cultured	AUS	Abnormal ultrasound; Second trimester growth restriction, Micropenis	arr 15q11.2(20,372,901-20,636,841)x1 pat	15	15q11.2	Del	0.3	pat	15q11.2 BP1-BP2 microdeletion. Reduced penetrance	Pathogenic	Not liveborn (unknown if TOP or demise)	hg18
Shaffer et al. (2012)	135K oligo: SignatureChipOS v2.0	amnio cultured	AUS	clubfoot, previous pregnancy with ONTD	arr 7q11.23(72,382,850-73,776,237)x3	7	7q11.23	Dup	1.4	unk	7q11.23 microduplication (reciprocal to WBS)	Pathogenic	unknown	hg18
Shaffer et al. (2012)	135K oligo: SignatureChipOS v2.0	amnio cultured	AUS	Abnormal ultrasound, Cystic hygroma, Nuchal Fold-7mm@ 12wks, Hydrops fetalis not due to isoimmunization	arr 12q21.2q22(78,069,514-93,798,540)x1 dn	12	12q21.2q22	Del	15.7	dn	This fetus has a deletion of the 12q21.2q22 region, approximately 15.73 Mb in size. This deletion contains at least 63 genes. Overlapping deletions have been described in individuals with dysmorphic features, ectodermal anomalies, cardiac abnormalities, and developmental delay. The gene CEP290 is in this deletion interval; homozygous mutations in this gene have been associated with a variety of a…	Pathogenic	unknown	hg18
Shaffer et al. (2012)	135K oligo: SignatureChipOS v2.0	amnio cultured	AUS	Abnormal ultrasound, Ventriculomegaly	arr 6q27(165,588,244-170,743,204)x1	6	6q27	Del	5.2	unk	This patient has a terminal deletion of the 6q27 region, approximately 5.15 Mb in size. This deletion contains at least 42 genes. Based on size and gene content, this deletion is expected to be clinically relevant, and results in partial monosomy 6q27. This deleted region overlaps published cases of 6q terminal deletions and phenotypes that have been associated are developmental delay, hypotonia,…	Pathogenic	unknown	hg18
Shaffer et al. (2012)	135K oligo: SignatureChipOS v3.0	amnio cultured	AUS	Tetralogy of Fallot, bilateral clubfoot	arr 22q11.21(17,299,469-19,790,658)x1 dn	22	22q11.21	Del	2.5	dn	22q11.21 deletion syndrome	Pathogenic	unknown	hg18
Shaffer et al. (2012)	Whole-genome BAC: SignatureChip WG v.1	amnio cultured	AUS	microcephaly, IUGR	arr 1-22(4327 BAC)x2,X(326 BAC)x1,Y(49 BAC)x0	X	X	Del	Monosomy	unk	Monosomy X. Re-analysis of cell culture identified 45,X cell	Pathogenic	Terminated	hg18
Shaffer et al. (2012)	135K oligo: SignatureChipOS v2.0	amnio direct	AUS	Bilateral feet dislocation, Shortening and bowing of humerus, absence of ulna and radius bilaterally	arr 1q21.1(144,100,334-144,458,066)x1	1	1q21.1	Del	0.4	pat	1q21.1 proximal microdeletion (TAR). Reduced penetrance	Pathogenic	Terminated	hg18
Shaffer et al. (2012)	135K oligo: SignatureChipOS v3.0	amnio cultured	AUS	Abnormal ultrasound, Cleft lip/palate, Ventricular septal defect	arr 2p21p16.3(44,184,343-51,968,900)x1	2	2p21p16.3	Del	7.8	unk	This patient has a deletion of the 2p21p16.3 region, approximately 7.78 Mb in size. This deletion contains at least 37 genes, including NRXN1 and SIX3. Deletions of NRXN1 have been associated with a wide spectrum of developmental disorders including autism spectrum disorders, mental retardation, language delays, hypotonia, and mild dysmorphic features; deletions and mutations of SIX3 have been as…	Pathogenic	Unknown	hg18
Lee et al. (2012)	Targeted BAC array	CC-AF	AMA	Advanced maternal age	arr 7q36.3(RP11-899F14 - RP11-666K15)x1dn	7	7q36.3	Del	1.4	dn	Currarino syndrome	Pathogenic	TOP	N/A
Lee et al. (2012)	60 K oligo array	CC-AF	AMA	Advanced maternal age	arr 13q34(109,958,071–114,142,980)x3 dn	13	13q34	Dup	4.18	dn	4.18 Mb microduplication at 13q34	N/A	TOP	N/A
Lee et al. (2012)	Targeted BAC array	CC-AF	AMA	Advanced maternal age	arr Xp22.31(RP11-294K6 - RP11-323F16)x0 mat	X	Xp22.31	Del	0.94	mat	X-linked ichthyosis	Pathogenic	Live born	N/A
Lee et al. (2012)	Targeted BAC array	CC-AF	AMA	Advanced maternal age	arr Xp22.31(RP11-294K6 - RP11-323F16)x0 mat	X	Xp22.31	Del	0.94	mat	X-linked ichthyosis	Pathogenic	Live born	N/A
Lee et al. (2012)	60 K oligo array	CC-AF	AMA	Advanced maternal age	arr 22q12.1q12.2 (24,864,600–29,489,696)x1 dn	22	22q12.1q12.2	Del	4.6	dn	4.6 Mb microdeletion at 22q12	N/A	TOP	N/A
Lee et al. (2012)	Targeted BAC array	CC-AF	AMA	Advanced maternal age	arr 17p12(RP11-42F12 - RP11-791M8)x1 mat	17	17p12	Del	1.58	mat	Hereditary neuropathy with liability to pressure palsies	Pathogenic	Live born	N/A
Lee et al. (2012)	60 K oligo array	CC-AF	AMA	Advanced maternal age	arr 7q11.23(72 283 450 - 73 831 310)x1 dn	7	7q11.23	Del	1.55	dn	Williams–Beuren syndrome	Pathogenic	TOP	N/A
Lee et al. (2012)	Targeted BAC array	CC-AF	AMA	Advanced maternal age	arr 17p12(RP11-42F12 - RP11-791M8)x1 mat	17	17p12	Del	1.58	mat	Hereditary neuropathy with liability to pressure palsies	Pathogenic	Live born	N/A
Lee et al. (2012)	Targeted BAC array	CC-AF	AMA	Advanced maternal age	arr 14q32.2q32.33(RP11-136M8 - CTD-2313E3)x3, 18q22.3q23(RP11-1030E12 - RP11-87C15)x1	14 & 18	14q32.2q32.33 & 18q22.3q23	Complex	6.82 Mb dup at 14q32 and 6.13 Mb del at 18q22.3q23	N/A	6.82 Mb duplication at 14q32 and 6.13 Mb deletion at 18q22.3q23	N/A	TOP	N/A
Lee et al. (2012)	Targeted BAC array	CC-AF	AMA	Advanced maternal age	arr 22q11.21(RP11-71J20 - CTD-2230P22)x3 mat	22	22q11.21	Dup	2.09	mat	22q11.2 microduplication syndrome	Pathogenic	TOP	N/A
Lee et al. (2012)	Targeted BAC array	CC-AF	PA	Parental concern	arr 17p12(RP11-42F12 - RP11-791M8)x1 mat	17	17p12	Del	1.58	mat	Hereditary neuropathy with liability to pressure palsies	Pathogenic	Live born	N/A
Lee et al. (2012)	Targeted BAC array	CC-AF	PA	Parental concern	arr Xp22.31(RP11-294K6 - RP11-323F16)x0 mat	X	Xp22.31	Del	0.94	mat	Xp22.32X-linked ichthyosis	Pathogenic	Live born	N/A
Lee et al. (2012)	60 K oligo array	CC-AF	PA	Parental concern	arr Xp21.1(31 940 940–36 291 787)x0 dn	X	Xp21.1	Del	4.35	dn	Duchenne muscular dystrophy	Pathogenic	TOP	N/A
Lee et al. (2012)	Targeted BAC array	CC-AF	PA	Parental concern	arr 22q11.21(RP11-71J20 - CTD-2230P22)x3 mat	22	22q11.21	Dup	2.09	mat	22q11.2 microduplication syndrome	Pathogenic	TOP	N/A
Lee et al. (2012)	Targeted BAC array	CC-AF	PA	Parental concern	arr 22q11.21(RP11-71J20 - CTD-2230P22)x3 mat	22	22q11.21	Dup	2.09	mat	22q11.2 microduplication syndrome	Pathogenic	TOP	N/A
Lee et al. (2012)	Targeted BAC array	CB	AUS	Tetralogy of Fallot	arr 4q35.2(RP11-213A19 - RP11-521G19)x1 mat	4	4q35.2	Del	3.61	mat	3.61 Mb microdeletion at 4q35.2	N/A	TOP	N/A
Lee et al. (2012)	Targeted BAC array	CB	AUS	Tetralogy of Fallot	arr 22q11.21(RP11-690P21 - RP11-1116M14)x1 dn	22	22q11.21	Del	2.4	dn	DiGeorge/Velocardiofacial syndrome	Pathogenic	TOP	N/A
Lee et al. (2012)	Targeted BAC array	CB	AUS	Tetralogy of Fallot	arr 22q11.21(RP11-690P21 - RP11-1116M14)x1 dn	22	22q11.21	Del	2.4	dn	DiGeorge/Velocardiofacial syndrome	Pathogenic	TOP	N/A
Lee et al. (2012)	Targeted BAC array	CB	AUS	Tetralogy of Fallot	arr 22q11.21(RP11-690P21 - RP11-1116M14)x1 dn	22	22q11.21	Del	2.4	dn	DiGeorge/Velocardiofacial syndrome	Pathogenic	TOP	N/A
Lee et al. (2012)	Targeted BAC array	CB	AUS	VSD, pulmonary artery stenosis	arr 22q11.21(RP11-690P21 - RP11-1116M14)x1 dn	22	22q11.21	Del	2.4	dn	DiGeorge/Velocardiofacial syndrome	Pathogenic	TOP	N/A
Lee et al. (2012)	Targeted BAC array	CB	AUS	Lissencephaly, agenesis of the corpus callosum	arr 22q11.21(RP11-690P21 - RP11-1116M14)x1 dn	22	22q11.21	Del	2.4	dn	DiGeorge/Velocardiofacial syndrome	Pathogenic	TOP	N/A
Lee et al. (2012)	Targeted BAC array	AF	AUS	NT 3.8 mm, cerebellar hypoplasia, tricuspid regurgitation	arr 6p25.3(RP11-42D22 - RP11-1103I2)x1 dn	6	6p25.3	Del	0.85	dn	0.85 Mb microdeletion at 6p25.3	N/A	TOP	N/A
Lee et al. (2012)	Targeted BAC array	CB	AUS	Hydrocephalus, cerebellar hypoplasia	arr 6q27(RP11-841B23 - CTD-2011D14)x1 dn	6	6q27	Del	2.8	dn	2.8 Mb microdeletion at 6q27	N/A	TOP	N/A
Lee et al. (2012)	Targeted BAC array	CB	AUS	Lissencephaly	arr 17p13.3(RP11-629C16 - CTD-2386E6)x1 dn	17	17p13.3	Del	2.1	dn	Miller–Dieker syndrome	Pathogenic	TOP	N/A
Lee et al. (2012)	Targeted BAC array	CB	AUS	Polydactyly, camptodactyly, hypoplasia of fith finger	arr 8q24.13q24.21(RP11-689C11 - RP11-440N18)x1 dn	8	8q24.13q24.21	Del	5.69	dn	5.69-Mb microdeletion at 8q24	N/A	TOP	N/A
Lee et al. (2012)	Targeted BAC array	AF	AUS	Short femur	arr 7q21.3q22.1(RP11-350A6 - RP11-158G4)x1 dn	7	7q21.3q22.1	Del	6.7	dn	6.7 Mb microdeletion at 7q21.3q22.1	N/A	TOP	N/A
Lee et al. (2012)	Targeted BAC array	CB	AUS	Small for gestational age	arr 4p16.3p16.2 (RP11-1076P8 - RP11-165K4)x1, 8p23.3p23.1(RP11-1150M5 - RP11-44L22)x3 dn	4 & 8	4p16.3p16.2 & 8p23.3p23.1	Complex	4.00 Mb del at 4p16 and 7.10 Mb dup at 8p23	dn	4 Mb deletion at 4p16 and 7.1 Mb duplication at 8p23	N/A	TOP	N/A
Lee et al. (2012)	Targeted BAC array	AF	AUS	Small for gestational age	N/A	2	2pterqter	Complex	N/A	N/A	Mosaic trisomy 2	N/A	Intrauterine fetal death	N/A
Lee et al. (2012)	Targeted BAC array	CB	AUS	Omphalocele	arr 7p22.3p22.1(RP11-90P13 - RP11-936A1)x1, 9p24.3(RP11-1112G24 - RP11-635C16)x3 dn	7 & 9	7p22.3p22.1 & 9p24.3	Complex	5.62 Mb deletion at 7p22 and 2.19 Mb dup at 9p24.3	dn	5.62 Mb microdeletion at 7p22 and 2.19 Mb microduplication at 9p24.3	N/A	TOP	N/A
Lee et al. (2012)	Targeted BAC array	CVS	AUS	Agenesis of Corpus Callosum, lissencephaly, club feet	arr 3q13.31q21.3 (RP11-342J15 - RP11-452H12)x1 dn	3	3q13.31q21.3	Del	13.12	dn	13.12 Mb deletion at 3q	N/A	TOP	N/A
Lee et al. (2012)	Targeted BAC array	AF	AUS	Cleft lip, ventricular septum defect	arr 17pterp13.1(RP11-629C16 - RP11-736G8)x3 dn	17	17pterp13.1	Dup	10.18	dn	10.18 Mb duplication at 17p	N/A	TOP	N/A
Lee et al. (2012)	Targeted BAC array	CB	AUS	Small for gestational age, multicystic kidney disease	arr 19q12q13.12(RP11-775H11 - RP11-45E23)x1 dn	19	19q12q13.12	Del	5.84	dn	5.84 Mb microdeletion at 19q	N/A	TOP	N/A
Lee et al. (2012)	Targeted BAC array	AF	AUS	Congenital diaphragmatic hernia, intrauterine growth retardation	arr 4p16.3p15.33(RP11-1076P8 - RP11-34C20)x1 dn	4	4p16.3p15.33	Del	10.91	dn	Wolf–Hirschhorn syndrome	Pathogenic	TOP	N/A
Lee et al. (2012)	Targeted BAC array	CB	AUS	Facial dysmorphism, polyhydramnios, short extremities	arr 12p13.33p11.1(RP11-28313 - RP11-313F23)x3 dn	12	12p13.33p11.1	Dup	34.2	dn	34.2 Mb duplication at 12p	N/A	TOP	N/A
Lee et al. (2012)	60 K oligo array	CB	AUS	Macrosomia, cryptochidism, hydrocephalus	arr 9q22.31q22.33 (95 279 082–98 503 504)x1 dn	9	9q22.31q22.33	Del	3.22	dn	3.22 Mb deletion at 9q22	N/A	TOP	N/A
Fiorentino et al. (2012)	Whole genome BAC array	AF	AUS	Advanced maternal age, single umbilical artery	arr 17p12(12,023,651-15,415,749)x1	17	17p12	Del	3.4	mat	3.4 Mb deletion of the chromosomal region including the PMP22 gene (OMIM: 601097) consistent with hereditary neuropathy with liability to pressure palsies (OMIM disease: 162500)	Pathogenic	Live born	ISCN 2009
Fiorentino et al. (2012)	Whole genome BAC array	CVS	AUS	Advanced maternal age, cystic hygroma	arr 10q26.12q26.3(121,580,323-135,215,585)x1, 16q23.1q24.3(74,055,794-88,674,700)x3	10 & 16	10q26.12q26.3 & 16q23.1q24.3	Complex	13.6 Mb del at 10q26.12q26.3 & 14.6 Mb dup at 16q23.1q24.3	dn	13.6 Mb 10q deletion and 14.6 Mb 16q duplication. Clinically significant CNV characterized by a de novo complex rearrangement involving relatively large chromosomal regions and containing clinically relevant genes	Pathogenic	TOP	ISCN 2009
Fiorentino et al. (2012)	Whole genome BAC array	AF	AMA	Advanced maternal age	arr 17p12(14,324,519-15,415,749)x3	17	17p12	Dup	1.1	mat	1.1 Mb duplication of the chromosomal region including the PMP22 gene (OMIM: 601097) consistent with Charcot–Marie– Tooth neuropathy type 1 A (OMIM disease: 118220)	Pathogenic	Continued	ISCN 2009
Fiorentino et al. (2012)	Whole genome BAC array	AF	PA	Parental anxiety	arr Xp21.2p21.1(31,149,156-31,598,354)x2	X	Xp21.2p21.1	Dup	0.45	dn	0.45 Mb duplication of the chromosomal region including exons 56–77 of the Dystrophin gene (OMIM: 300377) consistent with Duchenne muscular dystrophy (OMIM disease: 310200)	Pathogenic	TOP	ISCN 2009
Fiorentino et al. (2012)	Whole genome BAC array	AF	AMA	Advanced maternal age	arr 15q13.1q13.3(27,927,504-30,870,822)x1	15	15q13.1q13.3	Del	2.9	dn	2.9 Mb deletion of a region including the cytogenetic band 15q13.1-q13.3 consistent with 15q13.3 microdeletion syndrome (OMIM disease: 612001)	Pathogenic	TOP	ISCN 2009
Fiorentino et al. (2012)	Whole genome BAC array	AF	AUS	Advanced maternal age, tetralogy of Fallot	arr 22q11.21(17,552,769- 18,223,647)x1	22	22q11.21	Del	0.67	dn	0.67 Mb deletion including the region 22q11.2 consistent with 22q11.2 deletion syndrome (OMIM disease: 188400)	Pathogenic	TOP	ISCN 2009
Fiorentino et al. (2012)	Whole genome BAC array	CVS	AUS	Advanced maternal age, abnormal NT	arr 5q35.2q35.3(175,499,944-177,240,560)x1	5	5q35.2q35.3	Del	1.7	dn	1.7 Mb deletion of the chromosomal region including the NSD1 gene (OMIM: 606681) consistent with Sotos syndrome (OMIM disease: 117550)	Pathogenic	TOP	ISCN 2009
Fiorentino et al. (2012)	Whole genome BAC array	AF	AMA	Advanced maternal age	arr 22q11.21(17,552,769-18,223,647)x3	22	22q11.21	Dup	0.67	mat	0.67 Mb duplication including the region 22q11.2 consistent with 22q11.2 microduplication syndrome (OMIM disease: 608363)	Pathogenic	TOP	ISCN 2009
Fiorentino et al. (2012)	Whole genome BAC array	Amniotic fluid	AUS	Tetralogy of Fallot	arr 22q11.21(19,172,842-19,706,824)x1 dn	22	22q11.21	Del	0.53	dn	0.53 Mb de novo deletion at 22q11.21 consistent with 22q11.2 deletion syndrome (OMIM disease 188400)	Pathogenic	TOP	ISCN 2009
Fiorentino et al. (2012)	Whole genome BAC array	Amniotic fluid	AMA	Advanced maternal age	arr 22q11.21(17,552,769-18,223,647)x3 pat	22	22q11.21	Dup	0.67	pat	0.67 Mb inherited duplication at 22q11.21 consistent with 22q11.2 microduplication syndrome (OMIM disease 608363)	Pathogenic	TOP	ISCN 2009
Fiorentino et al. (2012)	Whole genome BAC array	Amniotic fluid	AMA	Advanced maternal age	arr Xp11.3p11.23(45,230,402-48,510,231)x0 mat	X	Xp11.3p11.23	Del	3.3	mat	3.3 Mb inherited deletion at Xp11.3p11.23	Pathogenic	TOP	ISCN 2009
Fiorentino et al. (2012)	Whole genome BAC array	Amniotic fluid	AMA	Advanced maternal age	arr Xp21.2p21.1(31,491,883-31,694,745)x2 mat	X	Xp21.2p21.1	Dup	0.2	mat	0.2 Mb inherited duplication at Xp21.2-p21.1, including exons 54-59 of the Dystrophin gene, consistent with Duchenne Muscular Dystrophy (DMD) (OMIM disease 310200)	Pathogenic	TOP	ISCN 2009
Fiorentino et al. (2012)	Whole genome BAC array	Amniotic fluid	PA	Parental anxiety	arr 17p12(14,324,519-15,415,749)x3 pat	17	17p12	Dup	0.61	pat	0.61 Mb inherited duplication at 17p12 consistent with Charcot-Marie-Tooth neuropathy type 1 A (CMT1A) (OMIM disease 118220)	Pathogenic	Continued	ISCN 2009
Fiorentino et al. (2012)	Whole genome BAC array	Amniotic fluid	PA	Parental anxiety	arr 17p12(15,067,219-15,415,749)x3 mat	17	17p12	Dup	0.35	mat	0.35 Mb inherited duplication at 17p12 consistent with Charcot-Marie-Tooth neuropathy type 1 A (CMT1A) (OMIM disease 118220)	Pathogenic	Continued	ISCN 2009
Fiorentino et al. (2012)	Whole genome BAC array	Amniotic fluid	PA	Parental anxiety	arr Xq22.2(102,696,222-103,233,743)x2 dn	X	Xq22.2	Dup	0.54	dn	0.54 Mb de novo duplication at Xq22.2, including the PLP1 gene, consistent with Pelizaeus-Merzbacher disease (OMIM disease 312080)	Pathogenic	TOP	ISCN 2009
Fiorentino et al. (2012)	Whole genome BAC array	Amniotic fluid	PA	Parental anxiety	arr 15q11.2q13.1(21,732,199-25,890,148)x3 dn	15	15q11.2q13.1	Dup	4.6	dn	4.6 Mb de novo duplication at 15q11.2q13.1, consistent with 15q11-q13 duplication syndrome (OMIM disease 608636)	Pathogenic	TOP	ISCN 2009
Fiorentino et al. (2012)	Whole genome BAC array	Amniotic fluid	PA	Parental anxiety	arr 2p24.3p24.2(14,608,277-17,091,771)x1 dn	2	2p24.3p24.2	Del	2.5	dn	2.5 Mb de novo deletion at 2p24.3p24.2, including the MYCN gene, consistent with Feingold syndrome (OMIM disease 164280)	Pathogenic	TOP	ISCN 2009
Fiorentino et al. (2012)	Whole genome BAC array	CVS	PA	Parental anxiety	arr 19q13.41q13.43(56,114,764-63,569,467)x3 dn	19	19q13.41q13.43	Dup	7.5	dn	7. 5 Mb de novo duplication at 19q13.41q13.43	Pathogenic	Continued	ISCN 2009
Fiorentino et al. (2012)	Whole genome BAC array	Amniotic fluid	PA	Parental anxiety	arr 15q13.1q13.3(30,140,212-33,279,586)x1 dn	15	15q13.1q13.3	Del	3.1	dn	3.1 Mb de novo deletion at 15q13.1-q13.3, consistent with 15q13.3 microdeletion syndrome (OMIM disease 612001)	Pathogenic	TOP	ISCN 2009
Fiorentino et al. (2012)	Whole genome BAC array	Amniotic fluid	PA	Parental anxiety	arr 17p12(14,864,898-15,475,024)x3 pat	17	17p12	Dup	0.61	pat	0.61 Mb inherited duplication at 17p12 consistent with Charcot-Marie-Tooth neuropathy type 1 A (CMT1A) (OMIM disease 118220)	Pathogenic	Continued	ISCN 2009
Fiorentino et al. (2012)	Whole genome BAC array	CVS	PA	Parental anxiety	arr 7q36.1q36.3(151,650,513-158,936,171)x3 dn & arr 9p24.3p23(104,476-9,751,175)x1 dn	7	7q36.1q36.3 & 9p24.3p23	Complex	7.30 Mb dup at 7q36.1q36.3 & 9.6 Mb del at 9p24.3p23	7q36.1q36.3 dn & 9p24.3p23 dn	de novo complex rearrangement involving a 7.3 Mb duplication at 7q36.1q36.3 and a 9.6 Mb deletion at 9p24.3p23	Pathogenic	TOP	ISCN 2009
Fiorentino et al. (2012)	Whole genome BAC array	Amniotic fluid	PA	Parental anxiety	arr Xp21.1(31,832,649-31,932,608)x0 mat	X	Xp21.1	Del	0.1	mat	0.1 Mb inherited deletion at Xp21.1, including exons 48-50 of the Dystrophin gene, consistent with Duchenne Muscular Dystrophy (DMD) (OMIM disease 310200)	Pathogenic	TOP	ISCN 2009
Tyreman et al. (2009)	SNP array (Affymetrix GeneChip 6.0)	N/A	AUS	Posterior ventriculomegaly, echogenic intracardiac focus, echogenic bowel	arr 15q21.1(42,831,204-43,559,740)x3	15	15q21.1	Dup	0.729	N/A	729 kb duplication at 15q21.1 involving several genes: SORD (OMIM*182500), SHF, DUOX1 (OMIM*606758), DUOX2 (OMIM*606759), SLC28A2 (OMIM*606208), GATM (OMIM+602360), SPATA5L1, PLDN (OMIM*604310) and SLC30A4 (OMIM*602095). Considered pathogenic because of the size, absence in the 1500 control samples and no major overlap with CNVs recorded in the DGV.	Likely pathogenic	N/A	"hg17(b36)"
Tyreman et al. (2009)	SNP array (Affymetrix GeneChip 6.0)	N/A	AUS	Hypoplastic left heart	arr 15q26.2(92,557,725-96,128,332)x1	15	15q26.2	Del	3.6	N/A	3.6 Mb deletion at 15q26.2. Deletions of this region have been described with congenital diaphragmatic hernia (CDH), congenital heart disease and kidney defects. The deletion incorporates the NR2F2 gene (MIM*107773) reported to be involved in angiogenesis and heart development	Likely pathogenic	N/A	"hg17(b36)"
Tyreman et al. (2009)	SNP array (Affymetrix GeneChip 6.0)	N/A	AUS	Hypoplastic left heart, dilated renal pelvices	arr 16q24.1q24.2(84,286,000-86,275,006)x1	16	16q24.1q24.2	Del	2	N/A	2.0 Mb deletion at 16q24.1q24.2. This deletion encompasses several protein coding genes including COX4NB, COX4I1 (OMIM*123864), IRF8 (OMIM*601565), FOXF1 (OMIM*601089), FOXC2 (OMIM*602402), FOXL1 (OMIM*603252), MAPL3b, ZCCHC14, and JPH3 (OMIM*605268). Haploinsufficiency of the forkhead genes FOXF1 and FOXC2 may be responsible for this fetus' heart and renal abnormalities	Likely pathogenic	N/A	"hg17(b36)"
Tyreman et al. (2009)	SNP array (Affymetrix GeneChip 6.0)	N/A	AUS	Large ventricular septal defect	arr 17q21.31(41,014,074-41,569,931)x1	17	17q21.31	Del	0.556	N/A	556 kb deletion at 17q21.31. The 17q21.31 microdeletion syndrome is mainly characterised by hypotonia, dysmorphic facial appearance and developmental delay, with heart defects being less common features	Likely pathogenic	N/A	"hg17(b36)"
Tyreman et al. (2009)	SNP array (Affymetrix GeneChip 6.0)	N/A	AUS	Cleft lip and palate, renal pyelectasis, bilateral talipes	arr 19p13.2(7,628,636-12,388,852)x3	19	19p13.2	Dup	4.8	N/A	4.8 Mb duplication at 19p13.2 involving several genes. The breakpoints are similar to the breakpoints reported in DECIPHER for a patient (00001857) with a de novo deletion and multiple congenital abnormalities, suggesting that dosage sensitive genes exist in this region and it may be a site of recurrent pathogenic rearrangement	Likely pathogenic	N/A	"hg17(b36)"
Tyreman et al. (2009)	SNP array (Affymetrix GeneChip 6.0)	N/A	AUS	Multiple congenital abnormalities including: polyhydramnios, micrognathia, abnormal right pinna, absent stomach	arr 19q13.41q13.42(58,932,027-59,461,178)x3	19	19q13.41q13.42	Dup	0.529	N/A	529 kb duplication at 19q13.41q13.42 involving several genes. Provisional diagnosis of Treacher Collins syndrome in fetus. This duplication has not been reported before	Likely pathogenic	N/A	"hg17(b36)"
Tyreman et al. (2009)	SNP array (Affymetrix GeneChip 6.0)	N/A	AUS	Cystic hygroma	arr 19q13.42(59,545,138-61,142,344)x1	19	19q13.42	Del	1.6	N/A	1.6 Mb deletion at 19q13.42 involving several genes and overlaps with a previously reported significantly larger interstitial duplication with breakpoints at q13.2 and q13.4 in a fetus with cystic hygroma	Likely pathogenic	N/A	"hg17(b36)"
Tyreman et al. (2009)	SNP array (Affymetrix GeneChip 6.0)	N/A	AUS	Heart defect	arr 22q11.21(19,046,924-19,795,835)x1	22	22q11.21	Del	0.749	N/A	749 Mb microdeletion nested within the typical 3 Mb 22q11.2 microdeletion but does not include the DiGeorge critical region. Similar distal deletions have previously been reported with cardiac anomalies	Likely pathogenic	N/A	"hg17(b36)"
Tyreman et al. (2009)	SNP array (Affymetrix GeneChip 6.0)	N/A	AUS	Multiple ventricular septal defects and hypospadias	arr 22q21q11.22(20,247,141-21,300,127)x1	22	22q21q11.22	Del	1.1	N/A	1.1 Mb deletion within 22q11.2. This deletion is consistent with 22q11.2 distal deletion syndrome, and a patient with multiple VSDs and a clinical diagnosis of Goldenhar syndrome has been reported previously with an overlapping deletion of similar size	Likely pathogenic	N/A	"hg17(b36)"
Tyreman et al. (2009)	SNP array (Affymetrix GeneChip 6.0)	N/A	AUS	Hydrocephalus, cleft lip and palate, absent radii, short forearms, intestinal atresia	arr Xp22.2(14,743,675-14,803,466)x0	X	Xp22.2	Del	0.06	N/A	60 kb deletion at Xp22.2 in a male fetus. This deletion incorporated the entire FANCB gene (OMIM*300515), which in conjugation with the fetal anomalies is consistent with the clinical diagnosis of Fanconi anaemia and X-linked VACTERL association with hydrocephalus (OMIM#314390)	Likely pathogenic	N/A	"hg17(b36)"
Tyreman et al. (2009)	SNP array (Affymetrix GeneChip 6.0)	N/A	AUS	Cystic hygroma	N/A	10	10pterqter	Complex	N/A	N/A	Moasaic trisomy 10	Likely pathogenic	N/A	"hg17(b36)"
D'Armours et al. (2012)	135 K oligo array	Frozen fetal tissue	AUS	Diaphragmatic hernia (right), anomalous pulmonary venous return (right)	arr 3p21.31(48,325,068-48,983,044)x3	3	3p21.31	Dup	0.658	N/A	658 kb duplication at 3p21.31 involving genes SPINK8, FBXW12, PLXNB1, CCDC51, CCDC72, ATRIP, TREX1, SHISA5, PFKFB4, UCN2, COL7A1, UQCRC1, TMEM89, SLC26A6, CELSR3, NCKIPSD, IP6K2, PRKAR2A, SLC25A20, C3ORF71, ARIH2. Unclear clinical significance but likely pathogenic because the dysmorphic features present in the fetus upon autopsy are associated with trisomy 3p syndrome. Autopsy further revealed m…	Likely pathogenic	N/A (but autopsy performed)	N/A
D'Armours et al. (2012)	105 K oligo array	Frozen fetal tissue	AUS	Alobar holoprosencephaly, facial abnormalities (cyclopia, proboscis and arhinia)	arr 2p21(44,949,357-45,184,052)x1	2	2p21	Del	0.235	dn	235 kb deletion at 2p21 involving genes SIX3, SIX2. Pathogenic. Microdeletions encompassing SIX3 are known to cause holoprosencephaly-2	Pathogenic	N/A	N/A
D'Armours et al. (2012)	135 K oligo array	Frozen fetal tissue	AUS	Bilateral ventriculomegaly (mild), mega cisterna magna, cerebellum and vermis atrophy, upward rotation of the vermis, aortic stenosis, bicuspid aortic valve	arr 3q23q25.32(143,856,784-158,118,852)x1	3	3q23q25.32	Del	14.26	dn	14.26 Mb deletion at 3q23q25.32 involving 69 genes, including the Dandy-Walker malformation region. Pathogenic due to size	Pathogenic	N/A	N/A
D'Armours et al. (2012)	135 K oligo array	AF	AUS	Multicystic dysplastic kidney (right), median ureterocele, clubfeet	arr 22q11.21(19,064,244-19,790,658)x1	22	22q11.21	Del	0.726	mat	726 kb deletion at 22q11.21 (DiGeorge/Velocardiofacial Syndrome region) including genes ZNF74, SCARF2, KLHL22, MED15, POM121L4P, TMEM191A, PI4KA, SERPIND1, SNAP29, CRKL, AIFM3, LZTR1, THAP7, FLJ39582, MGC16703, P2RX6, SLC7A4, P2RX6P, LOC400891. Pathogenic - DiGeorge Syndrome	Pathogenic	Birth at 28 weeks; patent ductus arteriosus, mild atrial septal defect, megaureter (right), hydroureter, hydronephrosis, microstomia	N/A
D'Armours et al. (2012)	135 K oligo array	AF	AUS	Ventricular septal defect, two superior venae cava, pelvic kidney (right), clubfoot (right), single umbilical artery	arr 10q24.32(103,201,726-103,433,500)x3	10	10q24.32	Dup	0.232	N/A	232 kb duplication at 10q24.32. Unclear clinical significance but likely pathogenic because duplication partially overlaps the spli-hand/foot malformation 3 (SHFM3, OMIM*600095) region which is duplicated in patient with SHFM3. The mother did not carry the duplication, and the father was unavailable for testing. Although the fetus does not present the distinctive features of SHFM3, SHFM3 has been…	Likely pathogenic	Born with ventricular septal defect	N/A
D'Armours et al. (2012)	135 K oligo array	AF	AUS	Hyperechogenic kidneys, bilateral pyelocaliectasis, vesical distension, urethral cyst, oligohydramnios	arr 10q26.13q26.3(124,590,071-132,729,781)x1	10	10q26.13q26.3	Del	8.14	dn	8.14 Mb deletion at 10q26.13q26.3 involving 42 genes. Pathogenic due to size. In addition, the fetus’s phenotype on autopsy is consistent with the features associated with 10q monosomy: macrosomia, dysmorphic facies associated with Potter’s sequence, and anal abnormalities	Pathogenic	N/A (but autopsy performed)	N/A
Evangelidou et al. (2010)	Whole genome BAC array	AF	AUS	Advanced maternal age, hypoplastic nasal bone	Two duplications of 0.3 Mb and 0.15 Mb, and a deletion of 1.1 Mb were detected. The 0.3 Mb and 0.15 Mb duplications were located on chromosome 9 between 6362145-6650803bp and 2589860-2728609bp, respectively. The 1.1 Mb deletion was found at the PMP22 gene located on 14324518-15415748bp on chromosome 17 (17p11.2)	9 & 17	Chr9 & 17p11.2	Complex	0.30 Mb and 0.15 Mb dup's on chr9 & 1.1 Mb del at 17p11.2	mat (all three CNVs)	Two duplications on chr 9 regarded as benign CNVs. Mother suffered from an undiagnosed mild polyneuropathy, including episodes of numbness and weakness. PMP22 deletion is consistent with Hereditary Neuropathy with Liability to Pressure Palsies (HNPP) which is a polyneuropathy with or without symptoms, thus confirming the clinical findings in the mother who did not present any other clinical featu…	Pathogenic	Healthy baby	N/A
Evangelidou et al. (2010)	Whole genome BAC array	AF	AUS	Advanced maternal age, increased NT	Dup of 0.7 Mb found on chromosome 22, includes the Velocardiofacial/DiGeorge Syndrome region, consistent with the 22q11.2 microduplication syndrome.	22	22q11.2	Dup	0.7	N/A	DiGeorge/Velocardiofacial syndrome	Pathogenic	Pregnancy complications resulted in fetal death.	N/A
Valduga et al. (2010)	44 K oligo array	N/A	AUS	Bilateral ventriculomegaly, colpocephaly, cerebellar hypoplasia, horseshoe kidney	arr 6q27(166,123,061-170,729,994)x1	6	6q27	Del	4.6	dn	4.6 Mb deletion at 6q27qter - Pathogenic. Most common features of 6qter deletion syndrome were present in fetus. Not many citings in literature but common 400 kb critical region containing four genes: DLL1, PSMB1, TBP, PDCD2.	Pathogenic	TOP	hg18(b36)
Valduga et al. (2010)	44 K oligo array	N/A	AUS	Agenesis of corpus callosum, bilateral colpocephaly, growth retardation	arr 8p11.1p23(320,897-42,847,088)x2~4	8	8p11.1p23	Complex	Mosaic trisomy 8p (42.8 Mb)	dn	42.8 Mb mosaic increase in 8p material - Pathogenic. FISH analysis confirmed as a mosaic (30%) supernumerary isochromosome 8p marker. Tetrasomy 8p is rare and generally detected in mosaic form….cultured AF cells have extremely low level (could explain normal karyotype here)	Pathogenic	TOP	hg18(b36)
Valduga et al. (2010)	244 K oligo array	N/A	AUS	Microcephaly with lissencephaly	arr 17p13.3(2 197 475-2 787 762)x1	17	17p13.3	Del	0.59	dn	590 kb deletion at 17p13.3 - Pathogenic. Deletion contains nine genes including LIS1 (OMIM 601545) explaining lissencephaly	Pathogenic	TOP	hg18(b36)
Valduga et al. (2010)	44 K oligo array	N/A	AUS	Growth retardation, fetoplacental anasarca, single umbilical artery, oligoamnios, facial dysmorphic features, brachymelia, cerebral anomalies	arr 5p15.33(260,981-512,592)x1, 17q24.3q25.3(65,728,681-78,562,713)x3, 22q11.2(17,276,972-19,707,825)x3	5 & 17 & 22	5p15.33 & 17q24.3q25.3 & 22q11.2	Complex	0.25 Mb del at 5p15.33 & 12.80 Mb dup at 17q24.3q25.3	5p and 17q (from maternal balanced translocation, t(5;17)) and 22q from pat	251 kb deletion at 5p15.33 and 12.8 Mb duplication at 17q24.3q25.3 - result of maternal balanced translocation. 2.4 Mb duplication at 22q11.21 inherited from dad. Pathogenic. Facial dysmorphic features, limb shortness and growth retardation are compatible with the partial trisomy 17q phenotype. The 5p terminal deletion corresponds to a polymorphic CNV already described in the normal population (R…	Pathogenic	TOP	hg18(b36)
Valduga et al. (2010)	44 K oligo array	N/A	AUS	Severe growth retardation, oligoamnios, cardiomegaly, corpus callosum hypoplasia, facial dysmorphic features, cerebral anomalies	arr 1p36.33(749,622-1,436,736)x1, 11p15.5p15.4(186,966-9,057,586)x3	1 & 11	1p36.33 & 11p15.5p15.4	Complex	0.69 Mb del at 1p36.33 & 8.80 Mb dup at 11p15.5p15.4	1p mat, 11p dn	687 kb deletion at 1p36.33 (mat) and 8.8 Mb duplication at 11p15.5p15.4 (dn). Pathogenic 8.8 Mb de novo 11p15.5p15.4 duplication. Polymorphic markers showed that the 11p15 de novo duplication was maternally derived. Maternal duplications of the 11p15 region have been linked to the disease phenotype in 1–2% of Silver–Russell syndrome (SRS) (Eggermann, 2009). Fetus presented with severe growth reta…	Pathogenic	TOP	hg18(b36)
Faas et al. (2010)	250 K SNP array	CC-CVS	AUS	Dandy-Walker malformation, cardiac defect, abnormal position of hands	arr 11q14.1q14.2(82843560-86402152)x1~2	11	11q14.1q14.2	Complex	Mosaic 3.6 Mb deletion at 11q14	dn	3.6 Mb loss (mosaic); 14 RefSeq genes. Mosaicism confirmed by FISH analysis (approximately 50%). Clinically relevant	Pathogenic	TOP	N/A
Faas et al. (2010)	250 K SNP array	CC-AF	AUS	Oesophageal atresia with fistula, polyhydramnios and hydrocephalus	arr 17p13.2p13.1(4421993-6972362)x1	17	17p13.2p13.1	Del	2.9	dn	2.9 Mb loss; >50 RefSeq genes. Clinically relevant	Pathogenic	Intrauterine fetal death	N/A
Srebniak et al. (2012)	150 K SNP array	AF	AUS	Alobar holoprosencephaly	arr 2p21(44,832,087-45,031,676)x1	2	2p21	Del	0.2	dn	0.2 Mb loss on 2p. Clinically significant abnormality: partial deletion of SIX3 (2p21) associated with holoprosencephaly	Pathogenic	N/A	hg18(b36)
Srebniak et al. (2012)	150 K SNP array	AF	AUS	Cleft lip	arr 4p16(38,283-8,321,040)x1	4	4p16	Del	8.3	N/A	Wolf-Hirschhorn syndrome	Pathogenic	N/A	hg18(b36)
Srebniak et al. (2012)	150 K SNP array	AF	AUS	Hydrocephaly	arr 7p14.1(42,070,719-42,206,852)x1	7	7p14.1	Del	0.13	mat	0.13 Mb loss on 7p. Clinically significant abnormality: partial deletion of GLI3 (7p14.1) associated with Greig Cephalopolysyndactyly Syndrome	Pathogenic	N/A	hg18(b36)
Srebniak et al. (2012)	150 K SNP array	AF	AUS	Agenesis of corpus callosum, ventriculomegaly, intrauterine fetal death	arr 8p23.3q24.3(166,818-146,263,891)x2~3	8	8p23.3q24.3	Complex	Mosaic trisomy 8 (146.1 Mb)	N/A	Mosaic trisomy 8 (~10%)	Pathogenic	N/A	hg18(b36)
Srebniak et al. (2012)	150 K SNP array	AF	AUS	Club feet, bilateral pyelectasy	arr 9q34.3(137,720,637-138,083,235)x3, 9q34.3(138,083,235-140,273,252)x1	9 & 9	9q34.3 (two CNVs)	Complex	0.36 Mb dup at 9q34.3 & 2.20 Mb del at 9q34.3	N/A	0.36 Mb gain on 9q; 2.2 Mb loss on 9q. Clinically significant abnormality: 9q34 deletion syndrome	Pathogenic	N/A	hg18(b36)
Srebniak et al. (2012)	150 K SNP array	CC-Fibroblasts	AUS	Intrauterine growth retardation, abnormal thumb, cardiomyopathy	arr 12p13.33(61,880-2,980,124)x1, 19p13.3p13.2(218,039-7,499,589)x3	12 & 19	12p13.33 &19p13.3p13.2	Complex	2.9Mb del on 12p & 7.2Mb dup on 19p	N/A	Unbalanced translocation: der(12)t(12;19)(p13.33;p13.2)	Pathogenic	TOP	hg18(b36)
Srebniak et al. (2012)	150 K SNP array	CC-CVS	AUS	Increased NT (5.5 mm)	arr 15q11.2(19,837,058-20,773,130)x1	15	15q11.2	Del	0.9	N/A	0.9 Mb loss on 15q. Clinically significant abnormality BUT unlikely related to US abnormality: recurrent deletion in 15q11.2 (NIPA2) - a risk factor for developmental delay, behavioural problems and epilepsy	Pathogenic (but unlikely related to US abnormality)	N/A	hg18(b36)
Srebniak et al. (2012)	150 K SNP array	AF	AUS	Mild ventriculomegaly, suspected atrial septal defect, pericardial effusion, large foramen ovale	arr 15q11.2(20,305,686-20,851,614)x1	15	15q11.2	Del	0.5	mat	0.5 Mb loss on 15qClinically significant abnormality BUT unlikely related to US abnormality: recurrent deletion in 15q11.2 (NIPA2) - a risk factor for developmental delay, behavioural problems and epilepsy	Pathogenic (but unlikely related to US abnormality)	N/A	hg18(b36)
Srebniak et al. (2012)	150 K SNP array	AF	AUS	Encephalocele, hydrothorax, eventration of diaphragm	arr 16p13.11p13.12(14,679,290-16,210,889)x3	16	16p13.11p13.12	Dup	1.5	N/A	1.5 Mb gain on 16p. Clinically significant abnormality BUT unlikely related to US abnormality: dup(16)(p13.11p13.12) recurrent microduplication (neurocognitive disorder susceptibility locus)	Pathogenic (but unlikely related to US abnormality)	N/A	hg18(b36)
Srebniak et al. (2012)	150 K SNP array	AF	AUS	Ventriculomegaly, short limbs, cardiomegaly, possible trigonocephaly	arr 16p11.2(28,240,364-29,297,075)x1	16	16p11.2	Del	1	N/A	1.0 Mb loss on 16p. Clinically significant abnormality BUT unlikely related to US abnormality: recurrent deletion in band 16p11.2 associated with developmental delay and obesity	Pathogenic (but unlikely related to US abnormality)	N/A	hg18(b36)
Srebniak et al. (2012)	150 K SNP array	AF	AUS	Bowed femur, advanced maternal age (40 years)	arr 17q24.3(65,401,023-68,139,025)x1	17	17q24.3	Del	2.7	N/A	2.7 Mb loss on 17q. Clinically significant abnormality: deletion of 17q24.3: associated with campomelic dysplasia	Pathogenic	N/A	hg18(b36)
Srebniak et al. (2012)	150 K SNP array	AF	AUS	Intrauterine growth retardation, echogenic bowel	arr 22q11.21(17,233,190-17,392,385)x1	22	22q11.21	Del	0.15	pat	0.15 Mb loss on 22q. Clinically significant abnormality BUT unlikely related to US abnormality: 22q11 deletion (PRODH, DGR6). PRODH testing required. Increased risk for mental retardation, autism or schizophrenia	Pathogenic (but unlikely related to US abnormality)	N/A	hg18(b36)
Srebniak et al. (2012)	150 K SNP array	AF	AUS	Unilateral clubfoot, plexus choroïdeus cysts, increased NT, echogenic intracardiac focus	arr 22q11.21(19,367,716-19,959,004)x1	22	22q11.21	Del	0.6	mat	0.6 Mb loss on 22q. Clinically significant abnormality: 22q11 recurrent microdeletion (in DiGeorge/Shprintzen region of chromosome 22q11)	Pathogenic	N/A	hg18(b36)
Srebniak et al. (2012)	150 K SNP array	AF	AUS	Ventricular septal defect, hypoplastic right heart, truncus arteriosus, pulmonary valve atresia, tricuspid valve atresia	arr 22q11.21(18,875,330-19,959,004)x1	22	22q11.21	Del	1	pat	1.0 Mb loss on 22q. Clinically significant abnormality: 22q11 recurrent microdeletion (in DiGeorge/Shprintzen region of chromosome 22q11)	Pathogenic	N/A	hg18(b36)
Srebniak et al. (2012)	150 K SNP array	AF	AUS	Extreme intrauterine growth retardation, pericardial effusion, single umbilical artery, echogenic bowel	arr 22q11.21(17,249,767- 19,313,562)x1	22	22q11.21	Del	2	dn	2.0 Mb loss on 22q. Clinically significant abnormality: 22q11 recurrent microdeletion (in DiGeorge/Shprintzen region of chromosome 22q11)	Pathogenic	N/A	hg18(b36)
Srebniak et al. (2012)	150 K SNP array	AF	AUS	Ventricular septal defect, trunctus arteriosus, plexus choroïdeus cysts	arr 22q11.21(17,031,504-19,791,286)x1	22	22q11.21	Del	2.7	dn	2.7 Mb loss on 22q. Clinically significant abnormality: 22q11 recurrent microdeletion (in DiGeorge/Shprintzen region of chromosome 22q11)	Pathogenic	N/A	hg18(b36)
Le Caignec et al. (2005)	Targeted BAC array	Frozen fetal tissue	AUS	Bilateral renal agenesis, interrupted aortic arch, thymic hypoplasia, agenesis of the uterus oviducts and proximal portion of the vagina	3 Mb deletion at 22q11.2	22	22q11.2	Del	3 Mb	dn	DiGeorge/Velocardiofacial syndrome	Pathogenic	Either medically terminated or spontaneous fetal death	N/A
Le Caignec et al. (2005)	Targeted BAC array	Frozen fetal tissue	AUS	Intrauterine growth retardation, a double outlet right ventricle associated with mitral valve hypoplasia, bilateral multicystic kidneys, and hypoplastic bifid uterus. Asplenia, median liver, and common mesentery were suggestive of abdominal situs ambiguus (dextro-isomerism type)	3-10 Mb deletion at 15q26.1tel	15	15q26.1tel	Del	3-10 Mb	dn	3-10 Mb deletion at 15qtel (including the IGF1R gene). Likely clinically significant: fetus has some symptoms previously described for the 15q26qtel deletion, but also genital and situs anomalies	Likely pathogenic	Either medically terminated or spontaneous fetal death	N/A
Le Caignec et al. (2005)	Targeted BAC array	Frozen fetal tissue	AUS	Pulmonic atresia, auriculoventricular canal, polysplenia, bilateral multicystic kidneys, enlarged bladder, thin abdominal wall, facial dysmorphia including short nose, thin lips, wide mouth and low inserted ears, and unique umbilical artery	5-10 Mb interstitial deletion at 16q23.1q23.3	16	16q23.1q23.3	Del	5-10 Mb	dn	5-10 Mb interstitial deletion at 16q23.1q23.3. Likely clinically significant: clinical presentation reported with 16q interstitial deletions includes severe as well as normal phenotypes. 16q21 deletions have been reported with a normal phenotype but not 16q23 deletions.	Likely pathogenic	Either medically terminated or spontaneous fetal death	N/A
Rooryck et al. (2013)	60K Agilent oligo array	N/A	AUS	Increased NT at 22 weeks of amenorrhea: persistant cystic hygroma – nasal bone aplasia	arr 9q31.2q33.1(109,737,105-118,677,120)x1 dn & arr 9q33.1(120,435,042-120,709,018)x1 dn	9 & 9	9q31.2q33.1	Complex	8.94 Mb del at 9q31.2q33.1 & 0.27 Mb del at 9q33.1	dn	N/A	Clinically significant	TOP	hg19
Rooryck et al. (2013)	60K Agilent oligo array	N/A	AUS	Increased NT (3.5mm)	arr 12q21q22(80,293,887-93,713,999)x1 dn	12	12q21q22	Del	1.34	dn	N/A	Clinically significant	TOP	hg19
Rooryck et al. (2013)	60K Agilent oligo array	N/A	AUS	Increased NT (9mm)	arr 22q11.21(18,919,942-21,440,514)x1 dn	22	22q11.21	Del	2.52	dn	N/A	Clinically significant	TOP	hg19
Rooryck et al. (2013)	60K Agilent oligo array	N/A	AUS	Pregnancy 3 fetuses: one fetus with nasal bone aplasia and short limbs	arr 3p25.3(9,211,364-9,616,678)x1 dn	3	3p25.3	Del	0.41	dn	N/A	Clinically significant	Selective feticide	hg19
Rooryck et al. (2013)	60K Agilent oligo array	N/A	AUS	IUGR – polyhydramnios – hyperchogenic small kidneys- facial dysmorphy	arr 17q12(34,817,422-36,473,234)x1 dn	17	17q12	Del	1.66	dn	N/A	Clinically significant	TOP	hg19
Rooryck et al. (2013)	60K Agilent oligo array	N/A	AUS	Small kidneys, polyhydramnios	arr 17q12(34,817,422-36,552,167)x1 dn & arr Xpter(61,091-8,448,318)x3 dn & arr Yqter(16,699,218-28,767,604)x1 dn	17 & X & Y	17q12 & Xpter & Yqter	Complex	1.73 Mb del at 17q12 & 8.39 Mb del at Xpter & 12.07 Mb del at Yqter	dn	N/A	Clinically significant	Live born	hg19
Rooryck et al. (2013)	60K Agilent oligo array	N/A	AUS	Facial dysmorphism, pyelectasis, micropenis	arr 7q36.2q36.3(153,360,195-158,827,438)x1 dn & 2p25.3p24.3(42,244-13,046,841)x3 dn	7 & 2	7q36.2q36.3 & 2p25.3p24.3	Complex	5.47 Mb del at 7q36.2q36.3 & 13.00 Mb dup at 2p25.3p24.3	dn	N/A	Clinically significant	TOP	hg19
Rooryck et al. (2013)	60K Agilent oligo array	N/A	AUS	Hypomobility, thin limbs, mild IUGR	arr 1p36.33p36.23(759,762-7,469,863)x1~2 dn	1	1p36.33p36.23	Complex	6.70 Mb mosaic deletion (70%)	dn	N/A	Clinically significant	TOP	hg19
Rooryck et al. (2013)	60K Agilent oligo array	N/A	AUS	Agenesis of corpus callosum, pyelectasis	Trisomy 8 homogeneous	8	8p23.3q24.3	Complex	146.3 Mb duplication (trisomy 8)	dn	N/A	Clinically significant	N/A	hg19
Rooryck et al. (2013)	60K Agilent oligo array	N/A	AUS	IUGR, micromelia, polymalformative syndrome, polyhydramnios	arr 10q11.22q11.23(49,390,457-52,415,071)x1 pat	10	10q11.22q11.23	Del	3.02 Mb	pat	N/A	Clinically significant	TOP	hg19
Rooryck et al. (2013)	60K Agilent oligo array	N/A	AUS	Hydrops fetalis, hyperechogenic kidneys,abdominal ascites, abnormal mobility of the foetus	arr 9q21.33q22.31(86,973,767-95,071,484)x1 pat	9	9q21.33q22.31	Del	8.10 Mb	pat	N/A	Clinically significant	TOP	hg19
Rooryck et al. (2013)	60K Agilent oligo array	N/A	AUS	IUGR, micromelia, craniofacial dysmorphism, polyhydramnios, malposed hands, renal hypoplasia, cardiopathy	arr 9p24q22.33(271,257-99,583,506)x3 & arr 22q11.1q11.21(17,096,855-20,311,763)x1	9 & 22	9p24q22.33 & 22q11.1q11.21	Complex	99.31 Mb dup at 9p24q22.33 & 3.21 Mb del at 22q11.1q11.21	9p and 22q from paternal balanced translocation, t(9;22)	N/A	Clinically significant	TOP	hg19
Rooryck et al. (2013)	60K Agilent oligo array	N/A	AUS	Microcephaly, cardiopathy	arr 22q11.21(18,919,942-21,440,514)x1 dn	22	22q11.21	Del	2.52	dn	N/A	Clinically significant	TOP	hg19
Rooryck et al. (2013)	60K Agilent oligo array	N/A	AUS	Multicystic kidneys, anamnios	arr 22q11.21(18,641,409-21,440,514)x1 dn	22	22q11.21	Del	2.8	dn	N/A	Clinically significant	TOP	hg19
Rooryck et al. (2013)	60K Agilent oligo array	N/A	AUS	Cardiopathy, unilateral renal agenesis, polyhydramnios	arr 2q37.1q37.3(232,738,845-243,041,505)x1 & arr 20q13.2q13.33(51,871,247-62,893,330)x3	2 & 20	2q37.1q37.3 & 20q13.2q13.33	Complex	10.30 Mb del at 2q37.1q37.3 & 11.02 Mb dup at 20q13.2q13.33	2q and 20q from maternal balanced translocation, t(2;20)	N/A	Clinically significant	TOP	hg19
Rooryck et al. (2013)	60K Agilent oligo array	N/A	AUS	Agenesis of corpus callosum, bilateral pyelectasis, IUGR, abnormal spinal cord	arr 7q33(133,633,405-135,434,292)x1~2 dn & arr 7q34q36.3(141,349,053-156,922,370)x1~2 dn & arr 7q36.3(156,969,269-158,909,738)x1 dn	7 & 7 & 7	7q33 & 7q34q36.3 & 7q36.3	Complex	1.80 Mb mosaic del (70%) at 7q33, 15.57 Mb mosaic del (70%) at 7q34q36.3 & 1.94 Mb del at 7q36.3	dn	N/A	Clinically significant	TOP	hg19
Key:
AUS	Abormal ultrasound scan
PA	Parental anxiety
AMA	Advanced maternal age
FH	Family history of a chromosome abnormality
PA	Parental anxiety
MSS	Abnormal maternal serum screen
CB	Cord blood
AF	Amniotic fluid
CVS	Chorionic villus sample
CC	Cultured cells
